# Supplementary material for: Methyl viologen-templated zinc gallophosphate zeolitic material with dual photo-/thermochromism and tuneable photovoltaic activity
Source: Chem Sci. 2015 Mar 5;6(5):2922–7. doi: 10.1039/c5sc00291e (PMC5490056; doi:10.1039/c5sc00291e)
Supplement: Supplementary file 2 [file SC-006-C5SC00291E-s002.cif]

# Electronic Supplementary Material (ESI) for Chemical Science.
# This journal is © The Royal Society of Chemistry 2015

####################################################################### 
# 
# This file contains crystal structure data downloaded from the 
# Cambridge Structural Database (CSD) hosted by the Cambridge 
# Crystallographic Data Centre (CCDC).
# 
# Full information about CCDC data access policies and citation 
# guidelines are available at http://www.ccdc.cam.ac.uk/access/V1 
# 
# Audit and citation data items may have been added by the CCDC. 
# Please retain this information to preserve the provenance of 
# this file and to allow appropriate attribution of the data. 
# 
#######################################################################

data_JU101
_database_code_depnum_ccdc_archive 'CCDC 1008498'
_audit_update_record             
;
2014-06-16 deposited with the CCDC.
2015-03-05 downloaded from the CCDC.
;

_audit_creation_method           SHELXL-2013
_chemical_name_systematic        
;
 ?
;
_chemical_name_common            ?
_chemical_melting_point          ?
_chemical_formula_moiety         ?
_chemical_formula_sum            'Ga1.67 O10 P2.50 Zn0.83'
_chemical_formula_weight         408.10

loop_
_atom_type_symbol
_atom_type_description
_atom_type_scat_dispersion_real
_atom_type_scat_dispersion_imag
_atom_type_scat_source
O O 0.0106 0.0060 'International Tables Vol C Tables 4.2.6.8 and 6.1.1.4'
P P 0.1023 0.0942 'International Tables Vol C Tables 4.2.6.8 and 6.1.1.4'
Zn Zn 0.2839 1.4301 'International Tables Vol C Tables 4.2.6.8 and 6.1.1.4'
Ga Ga 0.2307 1.6083 'International Tables Vol C Tables 4.2.6.8 and 6.1.1.4'

_space_group_crystal_system      monoclinic
_space_group_IT_number           12
_space_group_name_H-M_alt        'C 2/m'
_space_group_name_Hall           '-C 2y'

_shelx_space_group_comment       
;
The symmetry employed for this shelxl refinement is uniquely defined
by the following loop, which should always be used as a source of
symmetry information in preference to the above space-group names.
They are only intended as comments.
;

loop_
_space_group_symop_operation_xyz
'x, y, z'
'-x, y, -z'
'x+1/2, y+1/2, z'
'-x+1/2, y+1/2, -z'
'-x, -y, -z'
'x, -y, z'
'-x+1/2, -y+1/2, -z'
'x+1/2, -y+1/2, z'

_cell_length_a                   16.767(3)
_cell_length_b                   19.047(4)
_cell_length_c                   10.248(2)
_cell_angle_alpha                90
_cell_angle_beta                 127.038(3)
_cell_angle_gamma                90
_cell_volume                     2612.4(9)
_cell_formula_units_Z            8
_cell_measurement_temperature    296(2)
_cell_measurement_reflns_used    ?
_cell_measurement_theta_min      ?
_cell_measurement_theta_max      ?

_exptl_crystal_description       ?
_exptl_crystal_colour            ?
_exptl_crystal_density_meas      ?
_exptl_crystal_density_method    ?
_exptl_crystal_density_diffrn    2.075
_exptl_crystal_F_000             1553
_exptl_transmission_factor_min   ?
_exptl_transmission_factor_max   ?
_exptl_crystal_size_max          0.22
_exptl_crystal_size_mid          0.21
_exptl_crystal_size_min          0.18
_exptl_absorpt_coefficient_mu    5.277
_shelx_estimated_absorpt_T_min   ?
_shelx_estimated_absorpt_T_max   ?
_exptl_absorpt_correction_type   multi-scan
_exptl_absorpt_correction_T_min  0.4689
_exptl_absorpt_correction_T_max  0.7457
_exptl_absorpt_process_details   sadabs

_exptl_special_details           
;
 ?
;

_diffrn_ambient_temperature      296(2)
_diffrn_radiation_wavelength     0.71073
_diffrn_radiation_type           MoK\a
_diffrn_source                   ?
_diffrn_measurement_device_type  ?
_diffrn_measurement_method       ?
_diffrn_detector_area_resol_mean ?
_diffrn_reflns_number            9591
_diffrn_reflns_av_unetI/netI     0.0540
_diffrn_reflns_av_R_equivalents  0.0442
_diffrn_reflns_limit_h_min       -22
_diffrn_reflns_limit_h_max       19
_diffrn_reflns_limit_k_min       -25
_diffrn_reflns_limit_k_max       25
_diffrn_reflns_limit_l_min       -7
_diffrn_reflns_limit_l_max       13
_diffrn_reflns_theta_min         1.860
_diffrn_reflns_theta_max         28.284
_diffrn_reflns_theta_full        25.242
_diffrn_measured_fraction_theta_max 0.999
_diffrn_measured_fraction_theta_full 1.000
_diffrn_reflns_Laue_measured_fraction_max 0.999
_diffrn_reflns_Laue_measured_fraction_full 1.000
_diffrn_reflns_point_group_measured_fraction_max 0.999
_diffrn_reflns_point_group_measured_fraction_full 1.000
_reflns_number_total             3334
_reflns_number_gt                2396
_reflns_threshold_expression     'I > 2\s(I)'
_reflns_Friedel_coverage         0.000
_reflns_Friedel_fraction_max     .
_reflns_Friedel_fraction_full    .

_reflns_special_details          
;
 Reflections were merged by SHELXL according to the crystal
 class for the calculation of statistics and refinement.
 
 Structure factors included contributions from the .fab file.
 
 _reflns_Friedel_fraction is defined as the number of unique
 Friedel pairs measured divided by the number that would be
 possible theoretically, ignoring centric projections and
 systematic absences.
;

_computing_data_collection       ?
_computing_cell_refinement       ?
_computing_data_reduction        ?
_computing_structure_solution    ?
_computing_structure_refinement  'SHELXL-2013 (Sheldrick, 2013)'
_computing_molecular_graphics    ?
_computing_publication_material  ?

_refine_special_details          
;
 ?
;
_refine_ls_structure_factor_coef Fsqd
_refine_ls_matrix_type           full
_refine_ls_weighting_scheme      calc
_refine_ls_weighting_details     
'w=1/[\s^2^(Fo^2^)+(0.0567P)^2^+10.3802P] where P=(Fo^2^+2Fc^2^)/3'
_atom_sites_solution_primary     ?
_atom_sites_solution_secondary   ?
_atom_sites_solution_hydrogens   .
_refine_ls_hydrogen_treatment    undef
_refine_ls_extinction_method     none
_refine_ls_extinction_coef       .
_refine_ls_number_reflns         3334
_refine_ls_number_parameters     144
_refine_ls_number_restraints     1
_refine_ls_R_factor_all          0.0677
_refine_ls_R_factor_gt           0.0466
_refine_ls_wR_factor_ref         0.1353
_refine_ls_wR_factor_gt          0.1257
_refine_ls_goodness_of_fit_ref   1.050
_refine_ls_restrained_S_all      1.050
_refine_ls_shift/su_max          0.002
_refine_ls_shift/su_mean         0.000

loop_
_atom_site_label
_atom_site_type_symbol
_atom_site_fract_x
_atom_site_fract_y
_atom_site_fract_z
_atom_site_U_iso_or_equiv
_atom_site_adp_type
_atom_site_occupancy
_atom_site_site_symmetry_order
_atom_site_calc_flag
_atom_site_refinement_flags_posn
_atom_site_refinement_flags_adp
_atom_site_refinement_flags_occupancy
_atom_site_disorder_assembly
_atom_site_disorder_group
Ga1 Ga 1.10827(5) 0.5000 0.25782(9) 0.02480(19) Uani 1 2 d S T P . .
Zn2 Zn 0.78750(5) 0.35244(3) -0.06457(8) 0.0408(2) Uani 0.27(3) 1 d . . P . .
Ga2 Ga 0.78750(5) 0.35244(3) -0.06457(8) 0.0408(2) Uani 0.73(3) 1 d . . P . .
Zn3 Zn 1.12279(5) 0.20862(4) 0.26158(7) 0.0375(2) Uani 0.56(3) 1 d . . P . .
Ga3 Ga 1.12279(5) 0.20862(4) 0.26158(7) 0.0375(2) Uani 0.44(3) 1 d . . P . .
P1 P 0.88021(12) 0.5000 0.0488(2) 0.0237(4) Uani 1 2 d S T P . .
P2 P 1.21895(12) 0.35762(7) 0.38599(17) 0.0355(3) Uani 1 1 d . . . . .
P3 P 0.88408(10) 0.20664(8) 0.04366(16) 0.0362(3) Uani 1 1 d . . . . .
O1 O 0.9841(4) 0.5000 0.2018(7) 0.100(4) Uani 1 2 d S T P . .
O2 O 1.1747(5) 0.4263(3) 0.3876(7) 0.0856(19) Uani 1 1 d . . . . .
O3 O 0.8781(5) 0.5000 -0.0984(7) 0.0640(19) Uani 1 2 d S T P . .
O4 O 0.8827(4) 0.2855(2) 0.0647(6) 0.0693(15) Uani 1 1 d . . . . .
O5 O 0.9916(3) 0.1811(3) 0.1481(5) 0.0523(11) Uani 1 1 d . . . . .
O6 O 0.8325(3) 0.1899(2) -0.1366(4) 0.0447(10) Uani 1 1 d . . . . .
O7 O 1.2519(3) 0.3612(2) 0.2774(5) 0.0490(11) Uani 1 1 d . . . . .
O8 O 0.6681(4) 0.3313(3) -0.0997(6) 0.0738(16) Uani 1 1 d . . . . .
O9 O 0.8277(4) 0.4365(2) 0.0517(6) 0.0706(15) Uani 1 1 d . . . . .
O10 O 1.1458(3) 0.2997(3) 0.3385(6) 0.0625(13) Uani 1 1 d . . . . .
O11 O 1.3113(4) 0.3490(3) 0.5609(6) 0.0787(17) Uani 1 1 d . . . . .

loop_
_atom_site_aniso_label
_atom_site_aniso_U_11
_atom_site_aniso_U_22
_atom_site_aniso_U_33
_atom_site_aniso_U_23
_atom_site_aniso_U_13
_atom_site_aniso_U_12
Ga1 0.0282(4) 0.0265(4) 0.0274(4) 0.000 0.0208(3) 0.000
Zn2 0.0646(5) 0.0333(4) 0.0404(4) -0.0088(3) 0.0401(4) -0.0208(3)
Ga2 0.0646(5) 0.0333(4) 0.0404(4) -0.0088(3) 0.0401(4) -0.0208(3)
Zn3 0.0412(4) 0.0505(4) 0.0218(3) 0.0024(3) 0.0196(3) 0.0021(3)
Ga3 0.0412(4) 0.0505(4) 0.0218(3) 0.0024(3) 0.0196(3) 0.0021(3)
P1 0.0264(8) 0.0286(9) 0.0198(8) 0.000 0.0159(7) 0.000
P2 0.0571(9) 0.0282(7) 0.0283(7) 0.0106(5) 0.0295(7) 0.0177(6)
P3 0.0380(7) 0.0490(9) 0.0262(7) -0.0025(6) 0.0217(6) -0.0082(6)
O1 0.025(3) 0.252(11) 0.023(3) 0.000 0.014(3) 0.000
O2 0.168(6) 0.054(3) 0.089(4) 0.039(3) 0.106(4) 0.065(3)
O3 0.077(5) 0.101(6) 0.039(3) 0.000 0.048(3) 0.000
O4 0.069(3) 0.049(3) 0.053(3) -0.020(2) 0.018(2) -0.004(2)
O5 0.044(2) 0.074(3) 0.041(2) 0.002(2) 0.027(2) -0.003(2)
O6 0.043(2) 0.058(3) 0.031(2) -0.0071(18) 0.0217(18) -0.0094(19)
O7 0.063(3) 0.056(3) 0.043(2) 0.0055(19) 0.040(2) 0.013(2)
O8 0.056(3) 0.120(4) 0.053(3) 0.021(3) 0.036(2) -0.017(3)
O9 0.126(4) 0.047(3) 0.077(3) -0.020(2) 0.081(3) -0.036(3)
O10 0.066(3) 0.061(3) 0.080(3) -0.019(3) 0.054(3) -0.006(2)
O11 0.085(4) 0.092(4) 0.038(3) 0.027(3) 0.026(3) -0.001(3)

_geom_special_details            
;
 All esds (except the esd in the dihedral angle between two l.s. planes)
 are estimated using the full covariance matrix.  The cell esds are taken
 into account individually in the estimation of esds in distances, angles
 and torsion angles; correlations between esds in cell parameters are only
 used when they are defined by crystal symmetry.  An approximate (isotropic)
 treatment of cell esds is used for estimating esds involving l.s. planes.
;

loop_
_geom_bond_atom_site_label_1
_geom_bond_atom_site_label_2
_geom_bond_distance
_geom_bond_site_symmetry_2
_geom_bond_publ_flag
Ga1 O3 1.781(5) 5_765 ?
Ga1 O2 1.788(4) . ?
Ga1 O2 1.788(4) 6_565 ?
Ga1 O1 1.796(6) . ?
Zn2 O4 1.840(5) . ?
Zn2 O8 1.852(5) . ?
Zn2 O9 1.862(4) . ?
Zn2 O7 1.867(4) 2_755 ?
Zn3 O11 1.820(4) 7_756 ?
Zn3 O5 1.839(4) . ?
Zn3 O10 1.847(5) . ?
Zn3 O6 1.868(4) 2_755 ?
P1 O1 1.484(6) . ?
P1 O3 1.488(5) . ?
P1 O9 1.507(4) 6_565 ?
P1 O9 1.507(4) . ?
P2 O10 1.497(5) . ?
P2 O2 1.509(4) . ?
P2 O7 1.512(4) . ?
P2 O11 1.514(5) . ?
P3 O8 1.491(4) 7_655 ?
P3 O4 1.519(5) . ?
P3 O5 1.520(4) . ?
P3 O6 1.529(4) . ?
O3 Ga1 1.781(5) 5_765 ?
O6 Ga3 1.868(4) 2_755 ?
O6 Zn3 1.868(4) 2_755 ?
O7 Ga2 1.867(4) 2_755 ?
O7 Zn2 1.867(4) 2_755 ?
O8 P3 1.491(4) 7_655 ?
O11 Ga3 1.820(4) 7_756 ?
O11 Zn3 1.820(4) 7_756 ?

loop_
_geom_angle_atom_site_label_1
_geom_angle_atom_site_label_2
_geom_angle_atom_site_label_3
_geom_angle
_geom_angle_site_symmetry_1
_geom_angle_site_symmetry_3
_geom_angle_publ_flag
O3 Ga1 O2 108.44(19) 5_765 . ?
O3 Ga1 O2 108.44(19) 5_765 6_565 ?
O2 Ga1 O2 103.5(4) . 6_565 ?
O3 Ga1 O1 118.1(3) 5_765 . ?
O2 Ga1 O1 108.7(2) . . ?
O2 Ga1 O1 108.7(2) 6_565 . ?
O4 Zn2 O8 110.9(2) . . ?
O4 Zn2 O9 108.2(2) . . ?
O8 Zn2 O9 104.1(3) . . ?
O4 Zn2 O7 116.5(2) . 2_755 ?
O8 Zn2 O7 102.2(2) . 2_755 ?
O9 Zn2 O7 114.04(19) . 2_755 ?
O11 Zn3 O5 103.6(2) 7_756 . ?
O11 Zn3 O10 107.1(2) 7_756 . ?
O5 Zn3 O10 113.6(2) . . ?
O11 Zn3 O6 108.5(2) 7_756 2_755 ?
O5 Zn3 O6 109.45(18) . 2_755 ?
O10 Zn3 O6 113.9(2) . 2_755 ?
O1 P1 O3 111.5(4) . . ?
O1 P1 O9 107.9(3) . 6_565 ?
O3 P1 O9 111.2(2) . 6_565 ?
O1 P1 O9 107.9(3) . . ?
O3 P1 O9 111.2(2) . . ?
O9 P1 O9 106.8(4) 6_565 . ?
O10 P2 O2 109.3(3) . . ?
O10 P2 O7 112.6(3) . . ?
O2 P2 O7 111.6(3) . . ?
O10 P2 O11 111.0(3) . . ?
O2 P2 O11 103.9(3) . . ?
O7 P2 O11 108.1(3) . . ?
O8 P3 O4 111.2(3) 7_655 . ?
O8 P3 O5 107.3(3) 7_655 . ?
O4 P3 O5 109.2(3) . . ?
O8 P3 O6 109.1(3) 7_655 . ?
O4 P3 O6 109.4(3) . . ?
O5 P3 O6 110.6(2) . . ?
P1 O1 Ga1 137.3(4) . . ?
P2 O2 Ga1 139.7(3) . . ?
P1 O3 Ga1 173.0(5) . 5_765 ?
P3 O4 Zn2 131.6(3) . . ?
P3 O5 Zn3 144.5(3) . . ?
P3 O6 Ga3 128.3(2) . 2_755 ?
P3 O6 Zn3 128.3(2) . 2_755 ?
Ga3 O6 Zn3 0.00(5) 2_755 2_755 ?
P2 O7 Ga2 145.7(3) . 2_755 ?
P2 O7 Zn2 145.7(3) . 2_755 ?
Ga2 O7 Zn2 0.00(4) 2_755 2_755 ?
P3 O8 Zn2 147.9(3) 7_655 . ?
P1 O9 Zn2 131.9(3) . . ?
P2 O10 Zn3 138.7(3) . . ?
P2 O11 Ga3 145.2(4) . 7_756 ?
P2 O11 Zn3 145.2(4) . 7_756 ?
Ga3 O11 Zn3 0.00(5) 7_756 7_756 ?

_refine_diff_density_max         1.552
_refine_diff_density_min         -0.774
_refine_diff_density_rms         0.132

_shelxl_version_number           2013-4

_shelx_res_file                  
;
TITL c2m in C2/m
CELL 0.71073  16.76660  19.04680  10.24810  90.0000 127.0381  90.0000
ZERR    8.00   0.00330   0.00380   0.00200   0.0000   0.0027   0.0000
LATT  7
SYMM -X, Y, -Z
SFAC O P ZN GA
UNIT 80 20 6.67 13.33
TEMP 23.000
acta
L.S. 5 0   53
BOND
FMAP 2
PLAN 5
eadp zn2 ga2
eadp zn3 ga3
exyz zn2 ga2
exyz zn3 ga3
sump 0.8333 0.001 1 2 1 3
TEMP    23

ABIN
WGHT    0.056700   10.380200
FVAR       0.05450   0.27185   0.56145
GA1   4    1.108271    0.500000    0.257821    10.50000    0.02822    0.02653 =
         0.02737    0.00000    0.02081    0.00000
ZN2   3    0.787502    0.352442   -0.064575    21.00000    0.06463    0.03332 =
         0.04042   -0.00882    0.04008   -0.02081
GA2   4    0.787502    0.352442   -0.064575   -21.00000    0.06463    0.03332 =
         0.04042   -0.00882    0.04008   -0.02081
ZN3   3    1.122788    0.208619    0.261581    31.00000    0.04119    0.05055 =
         0.02180    0.00240    0.01957    0.00207
GA3   4    1.122788    0.208619    0.261581   -31.00000    0.04119    0.05055 =
         0.02180    0.00240    0.01957    0.00207
P1    2    0.880212    0.500000    0.048844    10.50000    0.02645    0.02857 =
         0.01977    0.00000    0.01589    0.00000
P2    2    1.218948    0.357619    0.385992    11.00000    0.05709    0.02821 =
         0.02830    0.01062    0.02951    0.01767
P3    2    0.884077    0.206644    0.043664    11.00000    0.03803    0.04895 =
         0.02623   -0.00247    0.02172   -0.00825
O1    1    0.984099    0.500000    0.201815    10.50000    0.02468    0.25219 =
         0.02288    0.00000    0.01410    0.00000
O2    1    1.174667    0.426303    0.387641    11.00000    0.16802    0.05403 =
         0.08917    0.03914    0.10619    0.06503
O3    1    0.878088    0.500000   -0.098371    10.50000    0.07692    0.10134 =
         0.03903    0.00000    0.04825    0.00000
O4    1    0.882749    0.285461    0.064713    11.00000    0.06931    0.04889 =
         0.05326   -0.02023    0.01762   -0.00392
O5    1    0.991646    0.181124    0.148059    11.00000    0.04418    0.07391 =
         0.04061    0.00154    0.02654   -0.00318
O6    1    0.832459    0.189896   -0.136623    11.00000    0.04324    0.05806 =
         0.03139   -0.00706    0.02175   -0.00936
O7    1    1.251881    0.361239    0.277438    11.00000    0.06326    0.05582 =
         0.04335    0.00551    0.04023    0.01329
O8    1    0.668137    0.331306   -0.099686    11.00000    0.05566    0.12009 =
         0.05254    0.02100    0.03628   -0.01693
O9    1    0.827666    0.436468    0.051685    11.00000    0.12621    0.04654 =
         0.07713   -0.01979    0.08142   -0.03588
O10   1    1.145793    0.299651    0.338484    11.00000    0.06587    0.06099 =
         0.07969   -0.01935    0.05395   -0.00627
O11   1    1.311251    0.348993    0.560900    11.00000    0.08518    0.09239 =
         0.03797    0.02657    0.02627   -0.00096
HKLF 4

REM  c2m in C2/m
REM R1 =  0.0466 for    2396 Fo > 4sig(Fo)  and  0.0677 for all    3334 data
REM    144 parameters refined using      1 restraints

END

WGHT      0.0566     10.3897

REM Highest difference peak  1.552,  deepest hole -0.774,  1-sigma level  0.132
Q1    1   1.0000  0.3790  0.0000  10.50000  0.05    1.55
Q2    1   1.1198  0.4127  0.2932  11.00000  0.05    0.91
Q3    1   0.9888  0.5311  0.1903  11.00000  0.05    0.81
Q4    1   0.8004  0.4462 -0.0522  11.00000  0.05    0.76
Q5    1   1.0673  0.5000  0.2876  10.50000  0.05    0.66
;
_shelx_res_checksum              72510

_shelx_fab_file                  
;
    2    0    0    190.10      0.00
    4    0    0     15.46      0.00
    6    0    0     -4.55      0.00
    8    0    0     14.86      0.00
   10    0    0     38.26      0.00
   12    0    0     30.71      0.00
   14    0    0      8.49      0.00
   16    0    0      1.98      0.00
    1    1    0     53.27      0.00
    3    1    0     18.83      0.00
    5    1    0     13.29      0.00
    7    1    0      1.37      0.00
    9    1    0      0.44      0.00
   11    1    0     -0.78      0.00
   13    1    0     -1.11      0.00
   15    1    0      1.16      0.00
   17    1    0      0.03      0.00
    0    2    0    138.41      0.00
    2    2    0     53.77      0.00
    4    2    0     -8.29      0.00
    6    2    0    -12.15      0.00
    8    2    0     -0.93      0.00
   10    2    0      9.68      0.00
   12    2    0      7.14      0.00
   14    2    0      0.63      0.00
   16    2    0      0.36      0.00
    1    3    0    127.49      0.00
    3    3    0     24.03      0.00
    5    3    0     -8.90      0.00
    7    3    0    -10.50      0.00
    9    3    0      6.66      0.00
   11    3    0     14.19      0.00
   13    3    0      2.51      0.00
   15    3    0     -5.48      0.00
   17    3    0     -2.47      0.00
    0    4    0    106.70      0.00
    2    4    0     56.17      0.00
    4    4    0     13.85      0.00
    6    4    0      7.50      0.00
    8    4    0      7.80      0.00
   10    4    0     10.02      0.00
   12    4    0      6.44      0.00
   14    4    0      0.45      0.00
   16    4    0      2.92      0.00
    1    5    0     72.65      0.00
    3    5    0     20.19      0.00
    5    5    0     -0.59      0.00
    7    5    0     -0.70      0.00
    9    5    0      8.60      0.00
   11    5    0      7.41      0.00
   13    5    0     -2.50      0.00
   15    5    0     -6.00      0.00
   17    5    0     -2.01      0.00
    0    6    0     72.25      0.00
    2    6    0     40.33      0.00
    4    6    0      2.59      0.00
    6    6    0     -6.68      0.00
    8    6    0      3.33      0.00
   10    6    0     12.92      0.00
   12    6    0      8.32      0.00
   14    6    0     -3.65      0.00
   16    6    0     -2.34      0.00
    1    7    0     51.77      0.00
    3    7    0     20.14      0.00
    5    7    0     -0.46      0.00
    7    7    0     -2.56      0.00
    9    7    0      7.32      0.00
   11    7    0      9.53      0.00
   13    7    0      0.03      0.00
   15    7    0     -4.91      0.00
   17    7    0     -0.12      0.00
    0    8    0     61.89      0.00
    2    8    0     35.96      0.00
    4    8    0      5.23      0.00
    6    8    0     -0.43      0.00
    8    8    0      7.62      0.00
   10    8    0     12.87      0.00
   12    8    0      7.73      0.00
   14    8    0     -1.51      0.00
   16    8    0      2.40      0.00
    1    9    0      5.11      0.00
    3    9    0      2.91      0.00
    5    9    0     -2.07      0.00
    7    9    0     -0.33      0.00
    9    9    0      5.04      0.00
   11    9    0      4.62      0.00
   13    9    0     -0.69      0.00
   15    9    0     -3.59      0.00
    0   10    0     48.29      0.00
    2   10    0     30.00      0.00
    4   10    0      4.70      0.00
    6   10    0     -3.58      0.00
    8   10    0      4.15      0.00
   10   10    0     11.41      0.00
   12   10    0      8.58      0.00
   14   10    0      2.19      0.00
   16   10    0      2.62      0.00
    1   11    0     27.64      0.00
    3   11    0     11.51      0.00
    5   11    0      1.63      0.00
    7   11    0      3.15      0.00
    9   11    0     10.71      0.00
   11   11    0     10.61      0.00
   13   11    0      3.38      0.00
   15   11    0     -1.68      0.00
    0   12    0     14.64      0.00
    2   12    0     10.78      0.00
    4   12    0      4.94      0.00
    6   12    0      1.45      0.00
    8   12    0      5.97      0.00
   10   12    0      9.37      0.00
   12   12    0      4.35      0.00
   14   12    0      1.04      0.00
    1   13    0     13.15      0.00
    3   13    0      4.98      0.00
    5   13    0     -4.36      0.00
    7   13    0     -3.12      0.00
    9   13    0      5.47      0.00
   11   13    0      6.89      0.00
   13   13    0      2.08      0.00
   15   13    0     -0.48      0.00
    0   14    0     14.29      0.00
    2   14    0      8.35      0.00
    4   14    0      1.75      0.00
    6   14    0     -2.60      0.00
    8   14    0      3.21      0.00
   10   14    0      6.55      0.00
   12   14    0      3.44      0.00
   14   14    0      2.31      0.00
    1   15    0      6.22      0.00
    3   15    0      7.51      0.00
    5   15    0      2.65      0.00
    7   15    0      0.03      0.00
    9   15    0      2.95      0.00
   11   15    0      2.09      0.00
   13   15    0     -1.41      0.00
    0   16    0      3.84      0.00
    2   16    0      5.61      0.00
    4   16    0      6.27      0.00
    6   16    0      1.35      0.00
    8   16    0      5.51      0.00
   10   16    0      4.94      0.00
   12   16    0      1.20      0.00
    1   17    0      8.46      0.00
    3   17    0      6.23      0.00
    5   17    0      0.02      0.00
    7   17    0      0.83      0.00
    9   17    0      5.67      0.00
   11   17    0      7.02      0.00
   13   17    0      1.89      0.00
    0   18    0      2.31      0.00
    2   18    0      2.15      0.00
    4   18    0      4.05      0.00
    6   18    0      0.87      0.00
    8   18    0      4.74      0.00
   10   18    0      4.65      0.00
   12   18    0     -2.66      0.00
    1   19    0      2.67      0.00
    3   19    0      3.78      0.00
    5   19    0      2.16      0.00
    7   19    0      2.31      0.00
    9   19    0     -0.71      0.00
   11   19    0      1.06      0.00
    0   20    0      2.27      0.00
    2   20    0      0.78      0.00
    4   20    0      1.78      0.00
    6   20    0      3.46      0.00
    8   20    0      4.13      0.00
   10   20    0      3.26      0.00
    1   21    0     -1.06      0.00
    3   21    0     -0.58      0.00
    5   21    0      1.94      0.00
    7   21    0     -0.95      0.00
    9   21    0     -0.26      0.00
    0   22    0      5.58      0.00
    2   22    0      3.72      0.00
    4   22    0      0.54      0.00
    6   22    0      1.37      0.00
    8   22    0      4.11      0.00
    1   23    0      0.14      0.00
    3   23    0     -2.79      0.00
    5   23    0      5.41      0.00
    7   23    0      4.70      0.00
    0   24    0      1.76      0.00
    2   24    0     -0.65      0.00
    4   24    0     -1.11      0.00
    1   25    0     -0.66      0.00
    3   25    0     -1.62      0.00
  -16    0    1     -3.31      0.00
  -14    0    1    -18.56      0.00
  -12    0    1    -31.08      0.00
  -10    0    1    -23.35      0.00
   -8    0    1     -6.51      0.00
   -6    0    1     10.44      0.00
   -4    0    1    -55.41      0.00
   -2    0    1   -175.96      0.00
    0    0    1   -155.42      0.00
    2    0    1    -48.19      0.00
    4    0    1      5.21      0.00
    6    0    1     -5.35      0.00
    8    0    1    -23.42      0.00
   10    0    1    -22.98      0.00
   12    0    1    -14.20      0.00
   14    0    1     -2.72      0.00
   16    0    1      2.58      0.00
  -17    1    1      0.10      0.00
  -15    1    1     -2.67      0.00
  -13    1    1      4.80      0.00
  -11    1    1      8.59      0.00
   -9    1    1     -3.48      0.00
   -7    1    1    -10.26      0.00
   -5    1    1    -10.60      0.00
   -3    1    1     31.59      0.00
   -1    1    1    104.78      0.00
    1    1    1     39.37      0.00
    3    1    1    -10.01      0.00
    5    1    1     -5.57      0.00
    7    1    1      0.46      0.00
    9    1    1     13.34      0.00
   11    1    1     12.54      0.00
   13    1    1      1.32      0.00
   15    1    1     -1.19      0.00
  -18    2    1     -0.12      0.00
  -16    2    1     -2.22      0.00
  -14    2    1     -5.75      0.00
  -12    2    1     -3.51      0.00
  -10    2    1     -1.54      0.00
   -8    2    1      2.89      0.00
   -6    2    1     16.03      0.00
   -4    2    1      8.79      0.00
   -2    2    1     12.03      0.00
    0    2    1     22.93      0.00
    2    2    1      9.44      0.00
    4    2    1     11.80      0.00
    6    2    1      4.82      0.00
    8    2    1      0.43      0.00
   10    2    1      4.29      0.00
   12    2    1      0.79      0.00
   14    2    1      0.07      0.00
   16    2    1      2.41      0.00
  -17    3    1      3.55      0.00
  -15    3    1     -1.61      0.00
  -13    3    1     -8.76      0.00
  -11    3    1     -5.64      0.00
   -9    3    1      2.22      0.00
   -7    3    1      9.99      0.00
   -5    3    1      5.01      0.00
   -3    3    1    -16.66      0.00
   -1    3    1     -9.68      0.00
    1    3    1     -3.72      0.00
    3    3    1      4.16      0.00
    5    3    1      8.57      0.00
    7    3    1      2.22      0.00
    9    3    1     -2.28      0.00
   11    3    1     -1.62      0.00
   13    3    1      1.96      0.00
   15    3    1      4.69      0.00
  -18    4    1     -3.06      0.00
  -16    4    1     -4.07      0.00
  -14    4    1     -6.96      0.00
  -12    4    1     -4.73      0.00
  -10    4    1     -5.57      0.00
   -8    4    1    -11.84      0.00
   -6    4    1    -10.65      0.00
   -4    4    1    -10.92      0.00
   -2    4    1      2.37      0.00
    0    4    1      9.47      0.00
    2    4    1     -7.42      0.00
    4    4    1    -11.77      0.00
    6    4    1    -10.19      0.00
    8    4    1     -3.22      0.00
   10    4    1      1.24      0.00
   12    4    1     -1.96      0.00
   14    4    1     -3.91      0.00
   16    4    1     -2.02      0.00
  -17    5    1      1.68      0.00
  -15    5    1     -1.19      0.00
  -13    5    1     -4.44      0.00
  -11    5    1     -3.76      0.00
   -9    5    1     -3.77      0.00
   -7    5    1     -0.45      0.00
   -5    5    1     -1.93      0.00
   -3    5    1      0.20      0.00
   -1    5    1     10.35      0.00
    1    5    1      5.37      0.00
    3    5    1     -3.12      0.00
    5    5    1     -2.61      0.00
    7    5    1     -3.49      0.00
    9    5    1      0.36      0.00
   11    5    1      2.23      0.00
   13    5    1      2.11      0.00
   15    5    1      3.26      0.00
  -18    6    1      0.11      0.00
  -16    6    1     -1.23      0.00
  -14    6    1     -6.15      0.00
  -12    6    1     -7.00      0.00
  -10    6    1     -4.27      0.00
   -8    6    1      1.10      0.00
   -6    6    1      2.81      0.00
   -4    6    1     -1.86      0.00
   -2    6    1      0.93      0.00
    0    6    1      5.27      0.00
    2    6    1      1.03      0.00
    4    6    1      0.50      0.00
    6    6    1     -0.16      0.00
    8    6    1     -3.47      0.00
   10    6    1     -4.60      0.00
   12    6    1     -2.22      0.00
   14    6    1      2.23      0.00
   16    6    1      2.08      0.00
  -17    7    1      2.47      0.00
  -15    7    1     -0.09      0.00
  -13    7    1     -5.68      0.00
  -11    7    1     -5.11      0.00
   -9    7    1     -1.81      0.00
   -7    7    1      0.29      0.00
   -5    7    1     -4.42      0.00
   -3    7    1     -3.00      0.00
   -1    7    1      2.63      0.00
    1    7    1      0.71      0.00
    3    7    1     -4.44      0.00
    5    7    1     -1.38      0.00
    7    7    1      0.37      0.00
    9    7    1     -0.10      0.00
   11    7    1     -0.52      0.00
   13    7    1     -0.17      0.00
   15    7    1      1.94      0.00
  -16    8    1     -2.12      0.00
  -14    8    1     -3.85      0.00
  -12    8    1     -6.50      0.00
  -10    8    1     -6.17      0.00
   -8    8    1     -3.51      0.00
   -6    8    1     -0.64      0.00
   -4    8    1     -3.29      0.00
   -2    8    1    -10.75      0.00
    0    8    1     -7.58      0.00
    2    8    1     -1.85      0.00
    4    8    1     -2.94      0.00
    6    8    1     -5.05      0.00
    8    8    1     -4.48      0.00
   10    8    1     -3.05      0.00
   12    8    1     -2.36      0.00
   14    8    1     -1.18      0.00
  -17    9    1      1.20      0.00
  -15    9    1      1.39      0.00
  -13    9    1      1.79      0.00
  -11    9    1      1.35      0.00
   -9    9    1     -1.00      0.00
   -7    9    1      0.05      0.00
   -5    9    1      1.87      0.00
   -3    9    1     18.77      0.00
   -1    9    1     35.19      0.00
    1    9    1     21.40      0.00
    3    9    1      3.44      0.00
    5    9    1     -0.85      0.00
    7    9    1      0.18      0.00
    9    9    1      3.99      0.00
   11    9    1      1.73      0.00
   13    9    1      1.21      0.00
   15    9    1      3.18      0.00
  -16   10    1     -0.33      0.00
  -14   10    1     -2.02      0.00
  -12   10    1     -5.79      0.00
  -10   10    1     -5.58      0.00
   -8   10    1     -1.45      0.00
   -6   10    1      1.17      0.00
   -4   10    1     -4.78      0.00
   -2   10    1    -11.97      0.00
    0   10    1     -9.78      0.00
    2   10    1     -4.18      0.00
    4   10    1      1.13      0.00
    6   10    1      0.25      0.00
    8   10    1     -0.26      0.00
   10   10    1     -1.93      0.00
   12   10    1     -4.59      0.00
   14   10    1     -2.92      0.00
  -17   11    1      3.37      0.00
  -15   11    1      3.54      0.00
  -13   11    1     -3.76      0.00
  -11   11    1     -6.12      0.00
   -9   11    1     -5.39      0.00
   -7   11    1     -1.69      0.00
   -5   11    1     -1.68      0.00
   -3   11    1     -3.51      0.00
   -1   11    1     -1.26      0.00
    1   11    1     -0.85      0.00
    3   11    1     -2.76      0.00
    5   11    1     -3.53      0.00
    7   11    1     -4.68      0.00
    9   11    1     -1.47      0.00
   11   11    1     -2.12      0.00
   13   11    1      0.04      0.00
   15   11    1      1.12      0.00
  -16   12    1      1.14      0.00
  -14   12    1      3.93      0.00
  -12   12    1     -0.77      0.00
  -10   12    1     -4.53      0.00
   -8   12    1     -6.09      0.00
   -6   12    1     -5.02      0.00
   -4   12    1     -1.17      0.00
   -2   12    1      5.73      0.00
    0   12    1      8.21      0.00
    2   12    1      0.22      0.00
    4   12    1     -2.03      0.00
    6   12    1     -3.74      0.00
    8   12    1     -1.44      0.00
   10   12    1     -2.06      0.00
   12   12    1     -2.93      0.00
   14   12    1      0.17      0.00
  -15   13    1      4.65      0.00
  -13   13    1     -1.42      0.00
  -11   13    1     -2.66      0.00
   -9   13    1     -0.30      0.00
   -7   13    1      1.64      0.00
   -5   13    1      1.16      0.00
   -3   13    1      0.48      0.00
   -1   13    1      3.21      0.00
    1   13    1      3.39      0.00
    3   13    1      5.06      0.00
    5   13    1      2.83      0.00
    7   13    1      1.15      0.00
    9   13    1      1.49      0.00
   11   13    1     -2.43      0.00
   13   13    1     -0.40      0.00
  -14   14    1      1.30      0.00
  -12   14    1     -0.55      0.00
  -10   14    1      0.22      0.00
   -8   14    1      0.94      0.00
   -6   14    1      1.00      0.00
   -4   14    1      2.56      0.00
   -2   14    1     -1.51      0.00
    0   14    1      1.19      0.00
    2   14    1      1.53      0.00
    4   14    1     -1.31      0.00
    6   14    1     -3.02      0.00
    8   14    1     -1.31      0.00
   10   14    1     -2.37      0.00
   12   14    1     -2.37      0.00
  -15   15    1      4.17      0.00
  -13   15    1      1.41      0.00
  -11   15    1      0.51      0.00
   -9   15    1      1.50      0.00
   -7   15    1     -4.61      0.00
   -5   15    1     -3.25      0.00
   -3   15    1     -0.17      0.00
   -1   15    1      2.10      0.00
    1   15    1      0.09      0.00
    3   15    1     -1.98      0.00
    5   15    1     -3.86      0.00
    7   15    1      1.44      0.00
    9   15    1      2.44      0.00
   11   15    1      0.73      0.00
   13   15    1      0.98      0.00
  -14   16    1      1.56      0.00
  -12   16    1      0.68      0.00
  -10   16    1     -0.02      0.00
   -8   16    1     -3.31      0.00
   -6   16    1     -7.05      0.00
   -4   16    1     -1.39      0.00
   -2   16    1      0.03      0.00
    0   16    1      0.53      0.00
    2   16    1     -0.78      0.00
    4   16    1     -2.12      0.00
    6   16    1     -3.38      0.00
    8   16    1     -1.22      0.00
   10   16    1     -2.06      0.00
   12   16    1     -1.16      0.00
  -13   17    1     -4.54      0.00
  -11   17    1     -3.37      0.00
   -9   17    1      1.19      0.00
   -7   17    1     -1.59      0.00
   -5   17    1      0.08      0.00
   -3   17    1     -2.72      0.00
   -1   17    1     -6.09      0.00
    1   17    1     -4.02      0.00
    3   17    1      0.62      0.00
    5   17    1     -1.68      0.00
    7   17    1     -0.39      0.00
    9   17    1     -4.23      0.00
   11   17    1     -4.20      0.00
  -12   18    1      0.33      0.00
  -10   18    1     -2.10      0.00
   -8   18    1     -0.58      0.00
   -6   18    1     -3.41      0.00
   -4   18    1      0.57      0.00
   -2   18    1     -1.44      0.00
    0   18    1      0.11      0.00
    2   18    1      0.08      0.00
    4   18    1     -1.16      0.00
    6   18    1     -0.04      0.00
    8   18    1     -2.31      0.00
   10   18    1      0.23      0.00
  -11   19    1      3.79      0.00
   -9   19    1      3.18      0.00
   -7   19    1     -3.31      0.00
   -5   19    1     -1.07      0.00
   -3   19    1     -0.78      0.00
   -1   19    1     -1.98      0.00
    1   19    1     -3.61      0.00
    3   19    1      0.67      0.00
    5   19    1      1.49      0.00
    7   19    1      2.52      0.00
    9   19    1      1.64      0.00
  -10   20    1     -2.10      0.00
   -8   20    1     -1.83      0.00
   -6   20    1     -2.27      0.00
   -4   20    1      0.23      0.00
   -2   20    1     -1.44      0.00
    0   20    1     -2.10      0.00
    2   20    1     -0.69      0.00
    4   20    1      1.08      0.00
    6   20    1     -0.69      0.00
    8   20    1     -1.88      0.00
   -9   21    1      4.16      0.00
   -7   21    1      0.73      0.00
   -5   21    1      1.07      0.00
   -3   21    1      1.52      0.00
   -1   21    1      0.65      0.00
    1   21    1     -2.38      0.00
    3   21    1     -1.60      0.00
    5   21    1      4.49      0.00
    7   21    1      2.51      0.00
   -8   22    1      0.00      0.00
   -6   22    1      3.80      0.00
   -4   22    1     -2.13      0.00
   -2   22    1     -4.99      0.00
    0   22    1     -5.92      0.00
    2   22    1     -5.70      0.00
    4   22    1      1.77      0.00
    6   22    1     -1.60      0.00
   -7   23    1     -6.21      0.00
   -5   23    1      0.60      0.00
   -3   23    1      0.58      0.00
   -1   23    1     -1.74      0.00
    1   23    1     -2.52      0.00
    3   23    1     -1.30      0.00
    5   23    1     -0.45      0.00
   -6   24    1      3.41      0.00
   -4   24    1      1.82      0.00
   -2   24    1     -0.32      0.00
    0   24    1     -3.83      0.00
    2   24    1     -4.61      0.00
    4   24    1      3.11      0.00
   -3   25    1      0.21      0.00
   -1   25    1      0.53      0.00
    1   25    1     -2.53      0.00
  -18    0    2      0.92      0.00
  -16    0    2      3.90      0.00
  -14    0    2     22.06      0.00
  -12    0    2     25.68      0.00
  -10    0    2      4.75      0.00
   -8    0    2    -14.60      0.00
   -6    0    2      0.87      0.00
   -4    0    2     85.78      0.00
   -2    0    2    184.55      0.00
    0    0    2     92.64      0.00
    2    0    2     -0.69      0.00
    4    0    2     -0.25      0.00
    6    0    2     12.81      0.00
    8    0    2     26.48      0.00
   10    0    2     21.97      0.00
   12    0    2      8.31      0.00
   14    0    2      1.07      0.00
  -19    1    2     -2.39      0.00
  -17    1    2      0.87      0.00
  -15    1    2     -5.57      0.00
  -13    1    2    -13.29      0.00
  -11    1    2     -9.39      0.00
   -9    1    2     -3.75      0.00
   -7    1    2     10.42      0.00
   -5    1    2    -17.69      0.00
   -3    1    2    -70.40      0.00
   -1    1    2    -39.97      0.00
    1    1    2    -13.30      0.00
    3    1    2      7.23      0.00
    5    1    2      3.80      0.00
    7    1    2     -9.45      0.00
    9    1    2    -12.69      0.00
   11    1    2     -6.76      0.00
   13    1    2      1.85      0.00
   15    1    2      6.28      0.00
  -18    2    2      1.23      0.00
  -16    2    2     -0.02      0.00
  -14    2    2     -0.02      0.00
  -12    2    2     -1.37      0.00
  -10    2    2     -8.73      0.00
   -8    2    2    -18.09      0.00
   -6    2    2    -18.97      0.00
   -4    2    2    -22.36      0.00
   -2    2    2      7.53      0.00
    0    2    2     -3.01      0.00
    2    2    2    -16.67      0.00
    4    2    2     -5.98      0.00
    6    2    2     -3.86      0.00
    8    2    2     -2.12      0.00
   10    2    2     -0.65      0.00
   12    2    2     -0.83      0.00
   14    2    2      0.74      0.00
  -19    3    2     -2.72      0.00
  -17    3    2     -2.04      0.00
  -15    3    2      0.21      0.00
  -13    3    2      4.50      0.00
  -11    3    2     -3.49      0.00
   -9    3    2    -17.48      0.00
   -7    3    2    -14.25      0.00
   -5    3    2     -5.37      0.00
   -3    3    2     15.16      0.00
   -1    3    2     25.13      0.00
    1    3    2    -10.18      0.00
    3    3    2    -10.67      0.00
    5    3    2     -6.09      0.00
    7    3    2     -0.62      0.00
    9    3    2      3.06      0.00
   11    3    2      0.68      0.00
   13    3    2     -4.27      0.00
   15    3    2      0.81      0.00
  -18    4    2      3.51      0.00
  -16    4    2      1.10      0.00
  -14    4    2      0.68      0.00
  -12    4    2      1.46      0.00
  -10    4    2      1.81      0.00
   -8    4    2      3.46      0.00
   -6    4    2      5.31      0.00
   -4    4    2     -1.18      0.00
   -2    4    2      8.38      0.00
    0    4    2      6.02      0.00
    2    4    2      2.64      0.00
    4    4    2     10.92      0.00
    6    4    2      5.39      0.00
    8    4    2     -0.87      0.00
   10    4    2      0.17      0.00
   12    4    2      2.03      0.00
   14    4    2      3.62      0.00
  -19    5    2     -0.74      0.00
  -17    5    2      0.74      0.00
  -15    5    2     -1.41      0.00
  -13    5    2      1.64      0.00
  -11    5    2     -0.87      0.00
   -9    5    2     -5.90      0.00
   -7    5    2     -6.18      0.00
   -5    5    2     -4.91      0.00
   -3    5    2     -1.44      0.00
   -1    5    2      3.57      0.00
    1    5    2     -6.16      0.00
    3    5    2     -2.42      0.00
    5    5    2      2.16      0.00
    7    5    2      0.20      0.00
    9    5    2     -2.54      0.00
   11    5    2     -0.58      0.00
   13    5    2     -3.16      0.00
   15    5    2      0.79      0.00
  -18    6    2      3.35      0.00
  -16    6    2      0.93      0.00
  -14    6    2      1.07      0.00
  -12    6    2      1.95      0.00
  -10    6    2     -4.35      0.00
   -8    6    2     -9.33      0.00
   -6    6    2     -5.40      0.00
   -4    6    2      0.95      0.00
   -2    6    2      4.84      0.00
    0    6    2     -1.61      0.00
    2    6    2     -6.91      0.00
    4    6    2     -2.84      0.00
    6    6    2      1.95      0.00
    8    6    2      2.73      0.00
   10    6    2      3.40      0.00
   12    6    2     -2.28      0.00
   14    6    2     -2.41      0.00
  -17    7    2     -2.11      0.00
  -15    7    2     -1.28      0.00
  -13    7    2      4.86      0.00
  -11    7    2     -0.13      0.00
   -9    7    2     -4.41      0.00
   -7    7    2     -3.69      0.00
   -5    7    2      1.43      0.00
   -3    7    2      4.11      0.00
   -1    7    2      3.13      0.00
    1    7    2     -1.74      0.00
    3    7    2     -0.33      0.00
    5    7    2      1.02      0.00
    7    7    2      0.48      0.00
    9    7    2     -1.08      0.00
   11    7    2      0.37      0.00
   13    7    2     -2.58      0.00
  -18    8    2      4.65      0.00
  -16    8    2      1.70      0.00
  -14    8    2      4.55      0.00
  -12    8    2      4.57      0.00
  -10    8    2      0.52      0.00
   -8    8    2     -1.96      0.00
   -6    8    2     -3.59      0.00
   -4    8    2      7.04      0.00
   -2    8    2     15.16      0.00
    0    8    2      3.88      0.00
    2    8    2     -2.05      0.00
    4    8    2      2.57      0.00
    6    8    2      6.76      0.00
    8    8    2      2.93      0.00
   10    8    2      2.45      0.00
   12    8    2     -1.14      0.00
   14    8    2      0.24      0.00
  -17    9    2      1.60      0.00
  -15    9    2     -2.26      0.00
  -13    9    2     -1.59      0.00
  -11    9    2     -4.28      0.00
   -9    9    2     -3.01      0.00
   -7    9    2     -1.72      0.00
   -5    9    2     -9.17      0.00
   -3    9    2    -23.83      0.00
   -1    9    2    -23.56      0.00
    1    9    2    -11.86      0.00
    3    9    2     -0.99      0.00
    5    9    2      2.10      0.00
    7    9    2     -1.30      0.00
    9    9    2     -3.74      0.00
   11    9    2     -1.90      0.00
   13    9    2     -3.84      0.00
  -18   10    2      1.67      0.00
  -16   10    2      1.13      0.00
  -14   10    2      6.10      0.00
  -12   10    2      5.53      0.00
  -10   10    2      0.11      0.00
   -8   10    2     -1.53      0.00
   -6   10    2     -2.83      0.00
   -4   10    2      5.52      0.00
   -2   10    2     14.81      0.00
    0   10    2      7.12      0.00
    2   10    2     -0.66      0.00
    4   10    2     -0.06      0.00
    6   10    2      1.76      0.00
    8   10    2      0.93      0.00
   10   10    2      2.77      0.00
   12   10    2      1.61      0.00
   14   10    2      1.85      0.00
  -17   11    2     -3.97      0.00
  -15   11    2      2.56      0.00
  -13   11    2      8.55      0.00
  -11   11    2      2.59      0.00
   -9   11    2     -0.31      0.00
   -7   11    2     -0.68      0.00
   -5   11    2      0.11      0.00
   -3   11    2      3.77      0.00
   -1   11    2      4.64      0.00
    1   11    2      1.54      0.00
    3   11    2      3.68      0.00
    5   11    2      3.34      0.00
    7   11    2      3.12      0.00
    9   11    2     -0.67      0.00
   11   11    2     -2.22      0.00
   13   11    2     -2.21      0.00
  -16   12    2     -0.86      0.00
  -14   12    2     -0.06      0.00
  -12   12    2      2.47      0.00
  -10   12    2      2.22      0.00
   -8   12    2      5.55      0.00
   -6   12    2      2.27      0.00
   -4   12    2     -3.89      0.00
   -2   12    2     -4.60      0.00
    0   12    2     -1.42      0.00
    2   12    2      2.85      0.00
    4   12    2      2.99      0.00
    6   12    2      2.18      0.00
    8   12    2      1.38      0.00
   10   12    2      1.68      0.00
   12   12    2      0.40      0.00
  -17   13    2     -3.26      0.00
  -15   13    2      1.37      0.00
  -13   13    2      4.53      0.00
  -11   13    2     -0.44      0.00
   -9   13    2     -3.30      0.00
   -7   13    2     -3.27      0.00
   -5   13    2     -1.91      0.00
   -3   13    2     -2.36      0.00
   -1   13    2     -0.18      0.00
    1   13    2     -4.40      0.00
    3   13    2     -4.23      0.00
    5   13    2     -3.01      0.00
    7   13    2     -2.30      0.00
    9   13    2     -1.87      0.00
   11   13    2     -0.13      0.00
   13   13    2      1.07      0.00
  -16   14    2     -0.96      0.00
  -14   14    2      0.10      0.00
  -12   14    2     -0.22      0.00
  -10   14    2     -3.41      0.00
   -8   14    2     -4.92      0.00
   -6   14    2     -4.50      0.00
   -4   14    2     -2.21      0.00
   -2   14    2     -0.68      0.00
    0   14    2     -2.63      0.00
    2   14    2      2.15      0.00
    4   14    2      0.17      0.00
    6   14    2      0.44      0.00
    8   14    2      0.56      0.00
   10   14    2     -0.18      0.00
   12   14    2      0.14      0.00
  -15   15    2     -2.49      0.00
  -13   15    2     -0.01      0.00
  -11   15    2     -1.76      0.00
   -9   15    2     -0.14      0.00
   -7   15    2      0.72      0.00
   -5   15    2      1.62      0.00
   -3   15    2     -2.89      0.00
   -1   15    2     -1.17      0.00
    1   15    2      2.94      0.00
    3   15    2      2.73      0.00
    5   15    2     -2.23      0.00
    7   15    2     -3.68      0.00
    9   15    2     -5.44      0.00
   11   15    2     -1.36      0.00
  -14   16    2     -3.94      0.00
  -12   16    2     -2.97      0.00
  -10   16    2      1.01      0.00
   -8   16    2      2.47      0.00
   -6   16    2      3.74      0.00
   -4   16    2      0.35      0.00
   -2   16    2     -1.79      0.00
    0   16    2      0.48      0.00
    2   16    2      2.93      0.00
    4   16    2     -1.47      0.00
    6   16    2      0.59      0.00
    8   16    2     -1.69      0.00
   10   16    2      0.38      0.00
  -13   17    2      2.17      0.00
  -11   17    2      1.26      0.00
   -9   17    2     -0.08      0.00
   -7   17    2     -3.26      0.00
   -5   17    2      1.47      0.00
   -3   17    2      2.42      0.00
   -1   17    2      2.96      0.00
    1   17    2      1.55      0.00
    3   17    2     -0.44      0.00
    5   17    2     -1.54      0.00
    7   17    2      0.00      0.00
    9   17    2      0.62      0.00
   11   17    2      1.45      0.00
  -14   18    2     -4.86      0.00
  -12   18    2      1.08      0.00
  -10   18    2      3.05      0.00
   -8   18    2     -0.36      0.00
   -6   18    2      0.15      0.00
   -4   18    2      1.03      0.00
   -2   18    2     -2.37      0.00
    0   18    2     -2.64      0.00
    2   18    2      2.48      0.00
    4   18    2     -2.41      0.00
    6   18    2     -0.58      0.00
    8   18    2     -1.88      0.00
   10   18    2     -2.44      0.00
  -13   19    2     -4.29      0.00
  -11   19    2     -5.08      0.00
   -9   19    2      1.96      0.00
   -7   19    2      0.82      0.00
   -5   19    2      0.50      0.00
   -3   19    2     -1.68      0.00
   -1   19    2     -0.38      0.00
    1   19    2     -0.38      0.00
    3   19    2     -4.32      0.00
    5   19    2     -3.84      0.00
    7   19    2     -4.98      0.00
    9   19    2     -2.36      0.00
  -12   20    2      1.81      0.00
  -10   20    2      3.67      0.00
   -8   20    2      2.60      0.00
   -6   20    2      1.02      0.00
   -4   20    2     -0.56      0.00
   -2   20    2     -2.67      0.00
    0   20    2     -3.16      0.00
    2   20    2     -2.49      0.00
    4   20    2      0.61      0.00
    6   20    2      0.97      0.00
    8   20    2     -0.98      0.00
  -11   21    2     -2.97      0.00
   -9   21    2     -0.61      0.00
   -7   21    2      0.34      0.00
   -5   21    2     -2.44      0.00
   -3   21    2     -4.76      0.00
   -1   21    2     -4.39      0.00
    1   21    2     -0.25      0.00
    3   21    2     -0.99      0.00
    5   21    2     -3.02      0.00
    7   21    2     -0.70      0.00
  -10   22    2      2.58      0.00
   -8   22    2     -1.48      0.00
   -6   22    2     -0.90      0.00
   -4   22    2      0.70      0.00
   -2   22    2     -1.59      0.00
    0   22    2     -0.75      0.00
    2   22    2     -0.73      0.00
    4   22    2      3.23      0.00
    6   22    2      2.31      0.00
   -9   23    2      6.29      0.00
   -7   23    2      5.11      0.00
   -5   23    2     -2.42      0.00
   -3   23    2     -2.52      0.00
   -1   23    2     -2.83      0.00
    1   23    2     -2.91      0.00
    3   23    2      0.72      0.00
    5   23    2      1.24      0.00
   -6   24    2     -1.40      0.00
   -4   24    2     -4.43      0.00
   -2   24    2     -2.61      0.00
    0   24    2      1.05      0.00
    2   24    2     -0.96      0.00
   -3   25    2     -3.29      0.00
   -1   25    2     -3.27      0.00
  -20    0    3      0.96      0.00
  -18    0    3     -1.04      0.00
  -16    0    3    -11.78      0.00
  -14    0    3    -24.14      0.00
  -12    0    3    -18.71      0.00
  -10    0    3    -13.37      0.00
   -8    0    3     -0.17      0.00
   -6    0    3    -37.86      0.00
   -4    0    3   -120.82      0.00
   -2    0    3    -94.81      0.00
    0    0    3    -31.87      0.00
    2    0    3     -2.45      0.00
    4    0    3     -8.77      0.00
    6    0    3    -24.96      0.00
    8    0    3    -22.24      0.00
   10    0    3    -12.48      0.00
   12    0    3     -1.46      0.00
   14    0    3      2.57      0.00
  -19    1    3      0.47      0.00
  -17    1    3     -0.15      0.00
  -15    1    3     12.01      0.00
  -13    1    3     15.99      0.00
  -11    1    3     -3.91      0.00
   -9    1    3    -22.97      0.00
   -7    1    3    -10.43      0.00
   -5    1    3     35.14      0.00
   -3    1    3     71.17      0.00
   -1    1    3     35.09      0.00
    1    1    3     -8.06      0.00
    3    1    3    -12.14      0.00
    5    1    3     -3.35      0.00
    7    1    3     12.00      0.00
    9    1    3     14.85      0.00
   11    1    3      4.01      0.00
   13    1    3     -3.52      0.00
  -20    2    3      1.94      0.00
  -18    2    3     -0.67      0.00
  -16    2    3      0.58      0.00
  -14    2    3      2.66      0.00
  -12    2    3      1.39      0.00
  -10    2    3     -6.59      0.00
   -8    2    3      4.33      0.00
   -6    2    3     11.74      0.00
   -4    2    3      6.84      0.00
   -2    2    3     15.50      0.00
    0    2    3      4.67      0.00
    2    2    3      0.88      0.00
    4    2    3     -0.37      0.00
    6    2    3     -0.74      0.00
    8    2    3      2.52      0.00
   10    2    3      2.44      0.00
   12    2    3      1.04      0.00
   14    2    3      1.40      0.00
  -19    3    3      2.90      0.00
  -17    3    3      0.54      0.00
  -15    3    3     -3.33      0.00
  -13    3    3     -0.45      0.00
  -11    3    3     -0.33      0.00
   -9    3    3     -2.00      0.00
   -7    3    3     -0.84      0.00
   -5    3    3    -10.40      0.00
   -3    3    3     -8.15      0.00
   -1    3    3      3.67      0.00
    1    3    3      1.49      0.00
    3    3    3      2.34      0.00
    5    3    3     -1.64      0.00
    7    3    3     -2.23      0.00
    9    3    3      0.82      0.00
   11    3    3      2.28      0.00
   13    3    3      2.39      0.00
  -20    4    3      0.78      0.00
  -18    4    3      0.54      0.00
  -16    4    3     -0.41      0.00
  -14    4    3     -0.18      0.00
  -12    4    3     -4.70      0.00
  -10    4    3    -18.08      0.00
   -8    4    3    -16.67      0.00
   -6    4    3     -7.36      0.00
   -4    4    3      1.50      0.00
   -2    4    3      4.90      0.00
    0    4    3     -8.28      0.00
    2    4    3    -16.97      0.00
    4    4    3    -12.62      0.00
    6    4    3     -3.41      0.00
    8    4    3      2.69      0.00
   10    4    3      0.81      0.00
   12    4    3     -3.52      0.00
   14    4    3     -1.03      0.00
  -19    5    3      1.86      0.00
  -17    5    3      1.50      0.00
  -15    5    3     -0.97      0.00
  -13    5    3      0.88      0.00
  -11    5    3     -5.81      0.00
   -9    5    3     -9.54      0.00
   -7    5    3     -3.96      0.00
   -5    5    3      0.77      0.00
   -3    5    3      3.78      0.00
   -1    5    3      2.78      0.00
    1    5    3     -5.18      0.00
    3    5    3     -6.64      0.00
    5    5    3     -2.88      0.00
    7    5    3      2.07      0.00
    9    5    3      2.32      0.00
   11    5    3     -0.99      0.00
   13    5    3     -2.13      0.00
  -18    6    3      0.98      0.00
  -16    6    3      1.65      0.00
  -14    6    3      1.45      0.00
  -12    6    3     -0.33      0.00
  -10    6    3     -4.26      0.00
   -8    6    3     -3.87      0.00
   -6    6    3     -4.04      0.00
   -4    6    3     -0.69      0.00
   -2    6    3      2.17      0.00
    0    6    3     -0.56      0.00
    2    6    3     -4.04      0.00
    4    6    3     -2.06      0.00
    6    6    3     -2.55      0.00
    8    6    3     -1.02      0.00
   10    6    3      0.72      0.00
   12    6    3     -0.41      0.00
  -19    7    3      4.70      0.00
  -17    7    3      6.25      0.00
  -15    7    3     -0.21      0.00
  -13    7    3      0.79      0.00
  -11    7    3     -1.80      0.00
   -9    7    3     -5.48      0.00
   -7    7    3     -6.23      0.00
   -5    7    3     -3.69      0.00
   -3    7    3      0.20      0.00
   -1    7    3     -0.50      0.00
    1    7    3     -5.67      0.00
    3    7    3     -6.21      0.00
    5    7    3     -1.38      0.00
    7    7    3      0.90      0.00
    9    7    3      2.29      0.00
   11    7    3     -1.48      0.00
   13    7    3     -1.99      0.00
  -18    8    3     -0.61      0.00
  -16    8    3     -1.30      0.00
  -14    8    3     -1.07      0.00
  -12    8    3     -1.62      0.00
  -10    8    3     -6.69      0.00
   -8    8    3     -4.35      0.00
   -6    8    3     -6.50      0.00
   -4    8    3    -11.51      0.00
   -2    8    3     -9.36      0.00
    0    8    3     -4.97      0.00
    2    8    3     -5.62      0.00
    4    8    3     -5.26      0.00
    6    8    3     -4.28      0.00
    8    8    3     -0.33      0.00
   10    8    3      0.21      0.00
   12    8    3     -1.58      0.00
  -19    9    3     -1.99      0.00
  -17    9    3      1.73      0.00
  -15    9    3      5.38      0.00
  -13    9    3      7.05      0.00
  -11    9    3      2.77      0.00
   -9    9    3     -3.20      0.00
   -7    9    3     -3.52      0.00
   -5    9    3     10.44      0.00
   -3    9    3     22.58      0.00
   -1    9    3     13.70      0.00
    1    9    3     -0.45      0.00
    3    9    3     -4.11      0.00
    5    9    3     -0.41      0.00
    7    9    3      4.20      0.00
    9    9    3      5.10      0.00
   11    9    3      0.09      0.00
   13    9    3     -0.72      0.00
  -18   10    3     -1.34      0.00
  -16   10    3     -1.37      0.00
  -14   10    3     -0.87      0.00
  -12   10    3      0.39      0.00
  -10   10    3     -2.26      0.00
   -8   10    3     -1.02      0.00
   -6   10    3     -4.82      0.00
   -4   10    3    -11.47      0.00
   -2   10    3    -10.94      0.00
    0   10    3     -4.86      0.00
    2   10    3     -1.64      0.00
    4   10    3     -1.82      0.00
    6   10    3     -1.66      0.00
    8   10    3     -0.43      0.00
   10   10    3     -2.81      0.00
   12   10    3     -2.47      0.00
  -17   11    3      0.85      0.00
  -15   11    3     -2.99      0.00
  -13   11    3     -1.39      0.00
  -11   11    3     -0.71      0.00
   -9   11    3     -0.86      0.00
   -7   11    3     -4.26      0.00
   -5   11    3     -8.06      0.00
   -3   11    3     -6.71      0.00
   -1   11    3     -4.76      0.00
    1   11    3     -5.21      0.00
    3   11    3     -1.63      0.00
    5   11    3     -2.55      0.00
    7   11    3      0.43      0.00
    9   11    3      3.79      0.00
   11   11    3      1.67      0.00
  -18   12    3     -4.66      0.00
  -16   12    3      1.88      0.00
  -14   12    3      3.41      0.00
  -12   12    3     -0.11      0.00
  -10   12    3     -5.11      0.00
   -8   12    3     -6.45      0.00
   -6   12    3     -3.67      0.00
   -4   12    3     -0.14      0.00
   -2   12    3      0.50      0.00
    0   12    3     -4.20      0.00
    2   12    3     -3.22      0.00
    4   12    3     -2.68      0.00
    6   12    3     -1.91      0.00
    8   12    3      0.02      0.00
   10   12    3     -2.61      0.00
   12   12    3      0.55      0.00
  -17   13    3     -2.43      0.00
  -15   13    3     -0.39      0.00
  -13   13    3      1.92      0.00
  -11   13    3      2.20      0.00
   -9   13    3      2.37      0.00
   -7   13    3     -0.35      0.00
   -5   13    3     -2.40      0.00
   -3   13    3     -3.99      0.00
   -1   13    3      0.02      0.00
    1   13    3      5.96      0.00
    3   13    3      3.32      0.00
    5   13    3      1.17      0.00
    7   13    3      2.68      0.00
    9   13    3     -0.19      0.00
   11   13    3     -0.65      0.00
  -16   14    3      2.20      0.00
  -14   14    3      3.83      0.00
  -12   14    3      2.55      0.00
  -10   14    3      4.13      0.00
   -8   14    3      2.58      0.00
   -6   14    3      0.70      0.00
   -4   14    3     -3.15      0.00
   -2   14    3      1.30      0.00
    0   14    3      1.80      0.00
    2   14    3      0.41      0.00
    4   14    3      0.73      0.00
    6   14    3      0.31      0.00
    8   14    3     -0.27      0.00
   10   14    3     -0.28      0.00
  -15   15    3      3.01      0.00
  -13   15    3      2.37      0.00
  -11   15    3      1.50      0.00
   -9   15    3     -1.24      0.00
   -7   15    3     -2.40      0.00
   -5   15    3     -1.26      0.00
   -3   15    3     -1.13      0.00
   -1   15    3     -1.63      0.00
    1   15    3      0.83      0.00
    3   15    3      0.07      0.00
    5   15    3      2.48      0.00
    7   15    3      4.81      0.00
    9   15    3      2.52      0.00
  -16   16    3      2.59      0.00
  -14   16    3      7.69      0.00
  -12   16    3      2.50      0.00
  -10   16    3     -0.60      0.00
   -8   16    3     -5.17      0.00
   -6   16    3     -1.85      0.00
   -4   16    3     -1.91      0.00
   -2   16    3     -2.05      0.00
    0   16    3      0.34      0.00
    2   16    3      0.34      0.00
    4   16    3     -1.91      0.00
    6   16    3      1.07      0.00
    8   16    3     -1.17      0.00
   10   16    3     -1.31      0.00
  -15   17    3      1.44      0.00
  -13   17    3     -1.32      0.00
  -11   17    3      0.13      0.00
   -9   17    3      1.98      0.00
   -7   17    3      0.16      0.00
   -5   17    3     -2.76      0.00
   -3   17    3     -6.02      0.00
   -1   17    3     -1.05      0.00
    1   17    3      3.34      0.00
    3   17    3     -1.76      0.00
    5   17    3      1.22      0.00
    7   17    3      0.34      0.00
    9   17    3     -0.52      0.00
  -14   18    3      2.16      0.00
  -12   18    3     -4.21      0.00
  -10   18    3      1.05      0.00
   -8   18    3      0.14      0.00
   -6   18    3     -0.76      0.00
   -4   18    3     -2.72      0.00
   -2   18    3      1.26      0.00
    0   18    3      1.29      0.00
    2   18    3     -1.43      0.00
    4   18    3      0.90      0.00
    6   18    3      1.60      0.00
    8   18    3      1.26      0.00
  -13   19    3      4.94      0.00
  -11   19    3      2.82      0.00
   -9   19    3     -0.13      0.00
   -7   19    3     -1.68      0.00
   -5   19    3     -0.56      0.00
   -3   19    3     -3.38      0.00
   -1   19    3     -0.47      0.00
    1   19    3      4.23      0.00
    3   19    3      2.44      0.00
    5   19    3      3.88      0.00
    7   19    3      3.76      0.00
  -12   20    3     -3.78      0.00
  -10   20    3      1.27      0.00
   -8   20    3     -0.97      0.00
   -6   20    3     -2.60      0.00
   -4   20    3     -3.03      0.00
   -2   20    3     -0.45      0.00
    0   20    3      2.44      0.00
    2   20    3     -2.74      0.00
    4   20    3     -3.63      0.00
    6   20    3      0.33      0.00
  -11   21    3      2.75      0.00
   -9   21    3      2.82      0.00
   -7   21    3     -0.34      0.00
   -5   21    3     -0.64      0.00
   -3   21    3     -1.23      0.00
   -1   21    3     -0.83      0.00
    1   21    3     -4.30      0.00
    3   21    3     -0.25      0.00
    5   21    3     -0.44      0.00
  -10   22    3      2.77      0.00
   -8   22    3      2.95      0.00
   -6   22    3     -2.59      0.00
   -4   22    3     -3.95      0.00
   -2   22    3     -1.98      0.00
    0   22    3     -2.49      0.00
    2   22    3     -5.83      0.00
    4   22    3     -4.90      0.00
   -9   23    3     -2.24      0.00
   -7   23    3      0.02      0.00
   -5   23    3     -2.17      0.00
   -3   23    3     -3.95      0.00
   -1   23    3     -1.38      0.00
    1   23    3     -4.09      0.00
    3   23    3     -2.84      0.00
   -6   24    3      1.96      0.00
   -4   24    3     -0.26      0.00
   -2   24    3     -3.71      0.00
    0   24    3     -5.21      0.00
  -20    0    4     -1.84      0.00
  -18    0    4     -1.66      0.00
  -16    0    4     17.30      0.00
  -14    0    4     25.59      0.00
  -12    0    4      9.81      0.00
  -10    0    4     -7.38      0.00
   -8    0    4     11.00      0.00
   -6    0    4     67.94      0.00
   -4    0    4    102.16      0.00
   -2    0    4     66.64      0.00
    0    0    4      6.60      0.00
    2    0    4     -2.51      0.00
    4    0    4     11.96      0.00
    6    0    4     20.45      0.00
    8    0    4     16.98      0.00
   10    0    4      7.05      0.00
   12    0    4     -0.64      0.00
  -19    1    4     -2.52      0.00
  -17    1    4    -10.10      0.00
  -15    1    4    -13.50      0.00
  -13    1    4     -7.88      0.00
  -11    1    4      1.62      0.00
   -9    1    4     12.18      0.00
   -7    1    4     -8.35      0.00
   -5    1    4    -54.80      0.00
   -3    1    4    -33.59      0.00
   -1    1    4     -9.66      0.00
    1    1    4      4.99      0.00
    3    1    4      6.00      0.00
    5    1    4     -8.38      0.00
    7    1    4    -16.24      0.00
    9    1    4     -8.24      0.00
   11    1    4      2.22      0.00
   13    1    4      4.36      0.00
  -20    2    4     -1.01      0.00
  -18    2    4     -5.00      0.00
  -16    2    4     -3.42      0.00
  -14    2    4      1.09      0.00
  -12    2    4     -0.80      0.00
  -10    2    4     -7.99      0.00
   -8    2    4     -9.32      0.00
   -6    2    4     -9.97      0.00
   -4    2    4     -3.82      0.00
   -2    2    4      3.84      0.00
    0    2    4     -7.49      0.00
    2    2    4     -4.52      0.00
    4    2    4     -3.65      0.00
    6    2    4     -3.12      0.00
    8    2    4     -0.40      0.00
   10    2    4     -0.05      0.00
   12    2    4     -0.38      0.00
  -19    3    4     -1.08      0.00
  -17    3    4     -0.45      0.00
  -15    3    4      4.38      0.00
  -13    3    4     -0.14      0.00
  -11    3    4     -8.56      0.00
   -9    3    4     -4.65      0.00
   -7    3    4      6.96      0.00
   -5    3    4      9.56      0.00
   -3    3    4     13.18      0.00
   -1    3    4     -2.46      0.00
    1    3    4    -10.13      0.00
    3    3    4     -3.97      0.00
    5    3    4      0.36      0.00
    7    3    4     -1.34      0.00
    9    3    4      0.32      0.00
   11    3    4     -2.49      0.00
  -20    4    4      0.31      0.00
  -18    4    4     -0.71      0.00
  -16    4    4     -0.78      0.00
  -14    4    4      4.06      0.00
  -12    4    4      6.19      0.00
  -10    4    4      6.87      0.00
   -8    4    4      6.80      0.00
   -6    4    4     -2.44      0.00
   -4    4    4     -4.29      0.00
   -2    4    4      5.57      0.00
    0    4    4      4.60      0.00
    2    4    4      8.21      0.00
    4    4    4      4.17      0.00
    6    4    4     -2.77      0.00
    8    4    4     -1.03      0.00
   10    4    4      2.94      0.00
   12    4    4     -0.73      0.00
  -19    5    4      1.67      0.00
  -17    5    4     -0.40      0.00
  -15    5    4     -0.28      0.00
  -13    5    4      0.90      0.00
  -11    5    4      1.97      0.00
   -9    5    4      0.91      0.00
   -7    5    4     -0.67      0.00
   -5    5    4     -2.27      0.00
   -3    5    4      1.65      0.00
   -1    5    4      0.01      0.00
    1    5    4     -2.22      0.00
    3    5    4      0.70      0.00
    5    5    4     -2.49      0.00
    7    5    4     -3.32      0.00
    9    5    4      3.48      0.00
   11    5    4      1.89      0.00
  -20    6    4      2.23      0.00
  -18    6    4      1.08      0.00
  -16    6    4     -3.57      0.00
  -14    6    4      0.04      0.00
  -12    6    4     -0.93      0.00
  -10    6    4     -3.26      0.00
   -8    6    4     -0.47      0.00
   -6    6    4     -0.20      0.00
   -4    6    4     -1.20      0.00
   -2    6    4     -0.41      0.00
    0    6    4     -3.71      0.00
    2    6    4     -3.93      0.00
    4    6    4      0.70      0.00
    6    6    4      0.05      0.00
    8    6    4      1.41      0.00
   10    6    4      1.52      0.00
   12    6    4     -3.28      0.00
  -19    7    4     -2.19      0.00
  -17    7    4     -2.31      0.00
  -15    7    4     -1.82      0.00
  -13    7    4     -2.04      0.00
  -11    7    4     -1.56      0.00
   -9    7    4      0.33      0.00
   -7    7    4      0.92      0.00
   -5    7    4     -1.06      0.00
   -3    7    4     -1.88      0.00
   -1    7    4     -1.28      0.00
    1    7    4     -1.56      0.00
    3    7    4      0.20      0.00
    5    7    4     -1.18      0.00
    7    7    4     -1.50      0.00
    9    7    4      4.10      0.00
   11    7    4     -0.35      0.00
  -20    8    4      2.01      0.00
  -18    8    4      4.39      0.00
  -16    8    4     -0.01      0.00
  -14    8    4      0.12      0.00
  -12    8    4      3.16      0.00
  -10    8    4      1.06      0.00
   -8    8    4      0.79      0.00
   -6    8    4      6.35      0.00
   -4    8    4      9.50      0.00
   -2    8    4      6.60      0.00
    0    8    4      0.90      0.00
    2    8    4     -1.06      0.00
    4    8    4      2.80      0.00
    6    8    4      1.37      0.00
    8    8    4      2.66      0.00
   10    8    4      0.86      0.00
   12    8    4     -3.13      0.00
  -19    9    4      2.58      0.00
  -17    9    4     -2.56      0.00
  -15    9    4     -6.66      0.00
  -13    9    4     -4.52      0.00
  -11    9    4     -3.07      0.00
   -9    9    4      0.72      0.00
   -7    9    4     -4.51      0.00
   -5    9    4    -17.17      0.00
   -3    9    4    -18.28      0.00
   -1    9    4     -7.40      0.00
    1    9    4     -0.42      0.00
    3    9    4      0.23      0.00
    5    9    4     -2.59      0.00
    7    9    4     -4.20      0.00
    9    9    4      0.47      0.00
   11    9    4     -0.67      0.00
  -18   10    4      2.30      0.00
  -16   10    4     -0.10      0.00
  -14   10    4     -1.67      0.00
  -12   10    4     -0.37      0.00
  -10   10    4     -1.34      0.00
   -8   10    4     -1.10      0.00
   -6   10    4      3.19      0.00
   -4   10    4      7.51      0.00
   -2   10    4      4.85      0.00
    0   10    4     -1.58      0.00
    2   10    4     -0.85      0.00
    4   10    4     -0.30      0.00
    6   10    4      1.21      0.00
    8   10    4      4.68      0.00
   10   10    4      1.76      0.00
  -19   11    4     -2.31      0.00
  -17   11    4      1.32      0.00
  -15   11    4      0.40      0.00
  -13   11    4      0.83      0.00
  -11   11    4     -1.33      0.00
   -9   11    4     -1.09      0.00
   -7   11    4      2.89      0.00
   -5   11    4      2.95      0.00
   -3   11    4      2.23      0.00
   -1   11    4      2.41      0.00
    1   11    4      1.10      0.00
    3   11    4     -1.04      0.00
    5   11    4      0.26      0.00
    7   11    4     -0.96      0.00
    9   11    4     -2.60      0.00
   11   11    4     -2.19      0.00
  -18   12    4      1.83      0.00
  -16   12    4     -3.16      0.00
  -14   12    4     -1.89      0.00
  -12   12    4      2.69      0.00
  -10   12    4      2.89      0.00
   -8   12    4      0.88      0.00
   -6   12    4     -3.18      0.00
   -4   12    4     -4.74      0.00
   -2   12    4      0.12      0.00
    0   12    4      2.22      0.00
    2   12    4      2.42      0.00
    4   12    4      0.70      0.00
    6   12    4      0.45      0.00
    8   12    4      0.57      0.00
   10   12    4      0.29      0.00
  -17   13    4      2.28      0.00
  -15   13    4     -2.75      0.00
  -13   13    4     -2.21      0.00
  -11   13    4     -2.63      0.00
   -9   13    4     -4.10      0.00
   -7   13    4     -2.07      0.00
   -5   13    4     -0.97      0.00
   -3   13    4      1.07      0.00
   -1   13    4     -5.87      0.00
    1   13    4     -4.07      0.00
    3   13    4     -1.87      0.00
    5   13    4     -2.58      0.00
    7   13    4      0.02      0.00
    9   13    4     -1.22      0.00
  -16   14    4     -3.52      0.00
  -14   14    4     -3.10      0.00
  -12   14    4     -1.53      0.00
  -10   14    4     -4.67      0.00
   -8   14    4     -3.62      0.00
   -6   14    4     -1.80      0.00
   -4   14    4     -3.06      0.00
   -2   14    4     -4.98      0.00
    0   14    4     -0.54      0.00
    2   14    4     -0.81      0.00
    4   14    4     -2.65      0.00
    6   14    4      0.48      0.00
    8   14    4     -1.55      0.00
   10   14    4     -1.67      0.00
  -17   15    4      0.12      0.00
  -15   15    4     -2.70      0.00
  -13   15    4     -0.96      0.00
  -11   15    4      1.16      0.00
   -9   15    4     -1.19      0.00
   -7   15    4     -0.92      0.00
   -5   15    4     -3.30      0.00
   -3   15    4     -0.59      0.00
   -1   15    4     -1.08      0.00
    1   15    4     -1.07      0.00
    3   15    4     -1.93      0.00
    5   15    4     -1.50      0.00
    7   15    4     -4.01      0.00
    9   15    4     -2.18      0.00
  -16   16    4     -4.22      0.00
  -14   16    4     -6.56      0.00
  -12   16    4      0.90      0.00
  -10   16    4      1.93      0.00
   -8   16    4      0.54      0.00
   -6   16    4     -2.44      0.00
   -4   16    4      0.03      0.00
   -2   16    4      0.82      0.00
    0   16    4      2.11      0.00
    2   16    4      2.45      0.00
    4   16    4      2.30      0.00
    6   16    4      2.15      0.00
    8   16    4      1.41      0.00
  -15   17    4     -0.08      0.00
  -13   17    4      1.77      0.00
  -11   17    4      0.56      0.00
   -9   17    4     -3.52      0.00
   -7   17    4     -0.71      0.00
   -5   17    4      1.96      0.00
   -3   17    4      3.09      0.00
   -1   17    4     -0.72      0.00
    1   17    4      0.99      0.00
    3   17    4      0.70      0.00
    5   17    4      1.23      0.00
    7   17    4     -0.39      0.00
  -14   18    4      2.43      0.00
  -12   18    4      4.85      0.00
  -10   18    4     -1.01      0.00
   -8   18    4     -2.80      0.00
   -6   18    4     -0.24      0.00
   -4   18    4     -1.07      0.00
   -2   18    4     -1.05      0.00
    0   18    4      2.58      0.00
    2   18    4     -1.99      0.00
    4   18    4     -0.90      0.00
    6   18    4      1.12      0.00
  -13   19    4     -3.17      0.00
  -11   19    4      1.26      0.00
   -9   19    4      0.35      0.00
   -7   19    4     -1.07      0.00
   -5   19    4     -0.42      0.00
   -3   19    4      1.87      0.00
   -1   19    4     -1.57      0.00
    1   19    4     -5.31      0.00
    3   19    4     -3.06      0.00
    5   19    4     -0.74      0.00
  -12   20    4      0.96      0.00
  -10   20    4     -1.10      0.00
   -8   20    4     -0.15      0.00
   -6   20    4      1.33      0.00
   -4   20    4     -0.57      0.00
   -2   20    4     -1.43      0.00
    0   20    4     -0.12      0.00
    2   20    4      2.19      0.00
    4   20    4      1.32      0.00
  -11   21    4     -0.96      0.00
   -9   21    4     -1.24      0.00
   -7   21    4     -0.49      0.00
   -5   21    4     -0.34      0.00
   -3   21    4     -0.96      0.00
   -1   21    4      1.93      0.00
    1   21    4     -1.10      0.00
    3   21    4     -1.48      0.00
  -10   22    4     -1.73      0.00
   -8   22    4     -0.45      0.00
   -6   22    4      1.06      0.00
   -4   22    4     -0.30      0.00
   -2   22    4      0.47      0.00
    0   22    4      1.34      0.00
    2   22    4      2.79      0.00
   -9   23    4     -0.01      0.00
   -7   23    4     -0.21      0.00
   -5   23    4      2.10      0.00
   -3   23    4      1.50      0.00
   -1   23    4      1.24      0.00
    1   23    4     -0.24      0.00
   -6   24    4     -2.67      0.00
   -4   24    4      0.82      0.00
   -2   24    4      4.61      0.00
  -20    0    5     -1.18      0.00
  -18    0    5    -12.45      0.00
  -16    0    5    -23.16      0.00
  -14    0    5    -15.54      0.00
  -12    0    5     -0.56      0.00
  -10    0    5      4.73      0.00
   -8    0    5    -33.01      0.00
   -6    0    5    -89.70      0.00
   -4    0    5    -74.19      0.00
   -2    0    5    -27.99      0.00
    0    0    5      2.26      0.00
    2    0    5     -0.50      0.00
    4    0    5    -19.81      0.00
    6    0    5    -22.96      0.00
    8    0    5    -12.29      0.00
   10    0    5     -1.14      0.00
  -21    1    5      0.03      0.00
  -19    1    5     -0.80      0.00
  -17    1    5      8.19      0.00
  -15    1    5     11.25      0.00
  -13    1    5      4.67      0.00
  -11    1    5     -9.57      0.00
   -9    1    5     -3.04      0.00
   -7    1    5     21.76      0.00
   -5    1    5     34.15      0.00
   -3    1    5     26.83      0.00
   -1    1    5      0.68      0.00
    1    1    5     -7.92      0.00
    3    1    5      0.55      0.00
    5    1    5      6.76      0.00
    7    1    5      9.42      0.00
    9    1    5      0.48      0.00
   11    1    5     -3.40      0.00
  -20    2    5      0.61      0.00
  -18    2    5      0.66      0.00
  -16    2    5     -0.67      0.00
  -14    2    5     -0.98      0.00
  -12    2    5      0.12      0.00
  -10    2    5      8.79      0.00
   -8    2    5      9.27      0.00
   -6    2    5     -5.30      0.00
   -4    2    5     -0.60      0.00
   -2    2    5      4.68      0.00
    0    2    5      3.69      0.00
    2    2    5      5.08      0.00
    4    2    5      0.23      0.00
    6    2    5     -4.88      0.00
    8    2    5     -2.02      0.00
   10    2    5     -0.17      0.00
  -21    3    5     -0.59      0.00
  -19    3    5     -2.53      0.00
  -17    3    5     -4.83      0.00
  -15    3    5     -1.91      0.00
  -13    3    5      5.03      0.00
  -11    3    5      5.60      0.00
   -9    3    5      0.60      0.00
   -7    3    5    -15.84      0.00
   -5    3    5    -19.06      0.00
   -3    3    5     -1.26      0.00
   -1    3    5      6.77      0.00
    1    3    5      6.81      0.00
    3    3    5     -0.98      0.00
    5    3    5     -5.66      0.00
    7    3    5     -1.28      0.00
    9    3    5      0.76      0.00
   11    3    5      1.70      0.00
  -20    4    5      0.46      0.00
  -18    4    5     -0.27      0.00
  -16    4    5     -2.92      0.00
  -14    4    5     -4.74      0.00
  -12    4    5     -7.62      0.00
  -10    4    5     -5.75      0.00
   -8    4    5     -2.16      0.00
   -6    4    5     -2.43      0.00
   -4    4    5     -1.57      0.00
   -2    4    5     -1.92      0.00
    0    4    5     -8.75      0.00
    2    4    5     -6.50      0.00
    4    4    5     -3.47      0.00
    6    4    5     -2.19      0.00
    8    4    5     -1.71      0.00
   10    4    5     -0.80      0.00
  -21    5    5      0.36      0.00
  -19    5    5      0.80      0.00
  -17    5    5     -0.05      0.00
  -15    5    5      0.59      0.00
  -13    5    5     -2.07      0.00
  -11    5    5     -3.51      0.00
   -9    5    5      1.76      0.00
   -7    5    5     -3.05      0.00
   -5    5    5     -6.33      0.00
   -3    5    5     -0.77      0.00
   -1    5    5      0.59      0.00
    1    5    5     -2.58      0.00
    3    5    5     -0.64      0.00
    5    5    5     -0.66      0.00
    7    5    5     -0.48      0.00
    9    5    5     -1.54      0.00
   11    5    5     -3.97      0.00
  -20    6    5      0.30      0.00
  -18    6    5      2.89      0.00
  -16    6    5     -1.28      0.00
  -14    6    5     -0.87      0.00
  -12    6    5      0.86      0.00
  -10    6    5      2.95      0.00
   -8    6    5      0.24      0.00
   -6    6    5     -3.43      0.00
   -4    6    5     -2.61      0.00
   -2    6    5      3.78      0.00
    0    6    5      1.60      0.00
    2    6    5     -0.79      0.00
    4    6    5     -3.71      0.00
    6    6    5     -1.79      0.00
    8    6    5      0.84      0.00
   10    6    5      0.33      0.00
  -19    7    5      4.71      0.00
  -17    7    5      0.17      0.00
  -15    7    5      0.65      0.00
  -13    7    5      1.51      0.00
  -11    7    5     -1.24      0.00
   -9    7    5      0.32      0.00
   -7    7    5     -2.04      0.00
   -5    7    5     -2.93      0.00
   -3    7    5      1.08      0.00
   -1    7    5      3.23      0.00
    1    7    5     -2.46      0.00
    3    7    5     -1.07      0.00
    5    7    5     -0.21      0.00
    7    7    5     -0.31      0.00
    9    7    5     -0.02      0.00
  -20    8    5     -0.64      0.00
  -18    8    5      0.17      0.00
  -16    8    5     -3.21      0.00
  -14    8    5     -3.30      0.00
  -12    8    5     -3.90      0.00
  -10    8    5      0.58      0.00
   -8    8    5     -3.28      0.00
   -6    8    5    -10.44      0.00
   -4    8    5    -12.59      0.00
   -2    8    5     -2.69      0.00
    0    8    5      0.95      0.00
    2    8    5     -2.41      0.00
    4    8    5     -4.11      0.00
    6    8    5     -1.48      0.00
    8    8    5      2.14      0.00
   10    8    5      1.40      0.00
  -19    9    5      2.99      0.00
  -17    9    5      1.56      0.00
  -15    9    5     -0.48      0.00
  -13    9    5      1.81      0.00
  -11    9    5     -0.71      0.00
   -9    9    5      0.80      0.00
   -7    9    5      7.19      0.00
   -5    9    5     11.60      0.00
   -3    9    5      9.93      0.00
   -1    9    5      4.03      0.00
    1    9    5     -2.19      0.00
    3    9    5     -2.33      0.00
    5    9    5      2.37      0.00
    7    9    5      4.73      0.00
    9    9    5      0.29      0.00
  -18   10    5      0.77      0.00
  -16   10    5     -4.32      0.00
  -14   10    5     -0.80      0.00
  -12   10    5     -0.88      0.00
  -10   10    5      0.34      0.00
   -8   10    5     -1.41      0.00
   -6   10    5     -7.06      0.00
   -4   10    5    -10.24      0.00
   -2   10    5      0.06      0.00
    0   10    5      3.53      0.00
    2   10    5     -1.00      0.00
    4   10    5     -2.18      0.00
    6   10    5     -2.39      0.00
    8   10    5     -1.65      0.00
   10   10    5      0.26      0.00
  -19   11    5      3.29      0.00
  -17   11    5     -2.04      0.00
  -15   11    5     -3.83      0.00
  -13   11    5     -1.30      0.00
  -11   11    5      0.15      0.00
   -9   11    5     -0.61      0.00
   -7   11    5     -3.05      0.00
   -5   11    5     -4.06      0.00
   -3   11    5     -2.99      0.00
   -1   11    5      0.04      0.00
    1   11    5      1.67      0.00
    3   11    5     -3.85      0.00
    5   11    5     -1.76      0.00
    7   11    5      2.37      0.00
    9   11    5      0.80      0.00
  -18   12    5      1.80      0.00
  -16   12    5     -1.93      0.00
  -14   12    5     -3.00      0.00
  -12   12    5     -4.21      0.00
  -10   12    5     -2.08      0.00
   -8   12    5      1.33      0.00
   -6   12    5      2.86      0.00
   -4   12    5     -0.50      0.00
   -2   12    5     -2.06      0.00
    0   12    5      1.14      0.00
    2   12    5     -3.13      0.00
    4   12    5     -4.50      0.00
    6   12    5      1.87      0.00
    8   12    5     -1.05      0.00
  -17   13    5     -0.24      0.00
  -15   13    5      0.53      0.00
  -13   13    5      1.18      0.00
  -11   13    5      1.26      0.00
   -9   13    5      1.90      0.00
   -7   13    5      0.31      0.00
   -5   13    5     -3.48      0.00
   -3   13    5     -0.06      0.00
   -1   13    5      7.12      0.00
    1   13    5      4.59      0.00
    3   13    5     -1.09      0.00
    5   13    5     -0.04      0.00
    7   13    5     -0.31      0.00
  -18   14    5      4.41      0.00
  -16   14    5      1.06      0.00
  -14   14    5      0.69      0.00
  -12   14    5      1.48      0.00
  -10   14    5      1.78      0.00
   -8   14    5      0.64      0.00
   -6   14    5      0.70      0.00
   -4   14    5      3.36      0.00
   -2   14    5      1.75      0.00
    0   14    5      4.64      0.00
    2   14    5      2.27      0.00
    4   14    5     -1.94      0.00
    6   14    5      0.69      0.00
    8   14    5      0.31      0.00
  -17   15    5      1.68      0.00
  -15   15    5      1.03      0.00
  -13   15    5     -0.84      0.00
  -11   15    5     -2.08      0.00
   -9   15    5     -0.45      0.00
   -7   15    5      0.65      0.00
   -5   15    5      2.24      0.00
   -3   15    5      0.18      0.00
   -1   15    5      5.74      0.00
    1   15    5      5.93      0.00
    3   15    5     -2.51      0.00
    5   15    5      0.48      0.00
    7   15    5      1.99      0.00
  -16   16    5      5.38      0.00
  -14   16    5      3.34      0.00
  -12   16    5     -2.48      0.00
  -10   16    5     -3.51      0.00
   -8   16    5      0.29      0.00
   -6   16    5      0.97      0.00
   -4   16    5     -0.67      0.00
   -2   16    5     -0.97      0.00
    0   16    5      1.44      0.00
    2   16    5     -3.06      0.00
    4   16    5     -3.69      0.00
    6   16    5     -2.87      0.00
  -15   17    5     -0.95      0.00
  -13   17    5     -1.10      0.00
  -11   17    5     -0.09      0.00
   -9   17    5     -0.04      0.00
   -7   17    5     -2.10      0.00
   -5   17    5     -1.73      0.00
   -3   17    5     -0.68      0.00
   -1   17    5      3.20      0.00
    1   17    5      0.68      0.00
    3   17    5     -2.58      0.00
    5   17    5     -1.31      0.00
  -14   18    5     -4.64      0.00
  -12   18    5     -3.69      0.00
  -10   18    5      0.00      0.00
   -8   18    5     -0.18      0.00
   -6   18    5      0.49      0.00
   -4   18    5      2.38      0.00
   -2   18    5      0.48      0.00
    0   18    5      3.00      0.00
    2   18    5      2.93      0.00
    4   18    5     -1.04      0.00
  -13   19    5     -0.94      0.00
  -11   19    5     -4.20      0.00
   -9   19    5     -3.70      0.00
   -7   19    5      0.18      0.00
   -5   19    5      0.04      0.00
   -3   19    5      0.82      0.00
   -1   19    5      6.32      0.00
    1   19    5      3.92      0.00
    3   19    5     -0.63      0.00
  -12   20    5      0.06      0.00
  -10   20    5     -1.11      0.00
   -8   20    5     -2.62      0.00
   -6   20    5      0.78      0.00
   -4   20    5      2.43      0.00
   -2   20    5      1.69      0.00
    0   20    5     -2.38      0.00
    2   20    5     -2.50      0.00
  -11   21    5     -0.73      0.00
   -9   21    5     -2.19      0.00
   -7   21    5     -0.71      0.00
   -5   21    5      1.02      0.00
   -3   21    5      1.01      0.00
   -1   21    5     -0.29      0.00
    1   21    5      0.57      0.00
  -10   22    5     -1.56      0.00
   -8   22    5     -1.39      0.00
   -6   22    5      1.02      0.00
   -4   22    5      0.88      0.00
   -2   22    5     -0.62      0.00
    0   22    5     -4.68      0.00
   -7   23    5     -1.11      0.00
   -5   23    5     -1.00      0.00
   -3   23    5     -0.05      0.00
  -20    0    6      4.58      0.00
  -18    0    6     11.08      0.00
  -16    0    6     13.34      0.00
  -14    0    6      7.54      0.00
  -12    0    6     -7.59      0.00
  -10    0    6      7.92      0.00
   -8    0    6     52.06      0.00
   -6    0    6     67.70      0.00
   -4    0    6     48.16      0.00
   -2    0    6     10.82      0.00
    0    0    6     -4.39      0.00
    2    0    6      6.62      0.00
    4    0    6     16.19      0.00
    6    0    6     14.27      0.00
    8    0    6      3.63      0.00
   10    0    6     -1.42      0.00
  -21    1    6      2.97      0.00
  -19    1    6     -6.41      0.00
  -17    1    6    -15.16      0.00
  -15    1    6     -9.71      0.00
  -13    1    6      2.17      0.00
  -11    1    6      8.10      0.00
   -9    1    6     -4.27      0.00
   -7    1    6    -31.79      0.00
   -5    1    6    -31.36      0.00
   -3    1    6     -7.84      0.00
   -1    1    6     10.07      0.00
    1    1    6      2.44      0.00
    3    1    6     -9.74      0.00
    5    1    6    -12.05      0.00
    7    1    6     -5.11      0.00
    9    1    6      2.00      0.00
  -20    2    6     -1.37      0.00
  -18    2    6     -4.87      0.00
  -16    2    6     -1.82      0.00
  -14    2    6      2.76      0.00
  -12    2    6     -4.38      0.00
  -10    2    6     -8.70      0.00
   -8    2    6     -4.17      0.00
   -6    2    6     -1.46      0.00
   -4    2    6      0.24      0.00
   -2    2    6     -0.81      0.00
    0    2    6     -3.76      0.00
    2    2    6     -7.45      0.00
    4    2    6     -1.71      0.00
    6    2    6      2.65      0.00
    8    2    6      0.98      0.00
   10    2    6      0.04      0.00
  -21    3    6      2.30      0.00
  -19    3    6      1.20      0.00
  -17    3    6     -1.80      0.00
  -15    3    6     -3.75      0.00
  -13    3    6     -6.15      0.00
  -11    3    6     -4.58      0.00
   -9    3    6      8.05      0.00
   -7    3    6     11.80      0.00
   -5    3    6      5.58      0.00
   -3    3    6     -1.78      0.00
   -1    3    6     -8.22      0.00
    1    3    6     -5.14      0.00
    3    3    6      1.22      0.00
    5    3    6      1.20      0.00
    7    3    6      0.17      0.00
    9    3    6     -0.46      0.00
  -20    4    6      0.03      0.00
  -18    4    6     -2.59      0.00
  -16    4    6      0.82      0.00
  -14    4    6      4.93      0.00
  -12    4    6      5.23      0.00
  -10    4    6      5.99      0.00
   -8    4    6      1.34      0.00
   -6    4    6     -0.76      0.00
   -4    4    6      3.30      0.00
   -2    4    6      6.92      0.00
    0    4    6      5.18      0.00
    2    4    6      0.46      0.00
    4    4    6      0.45      0.00
    6    4    6      2.16      0.00
    8    4    6      3.39      0.00
  -21    5    6     -0.48      0.00
  -19    5    6     -1.13      0.00
  -17    5    6     -4.45      0.00
  -15    5    6     -1.24      0.00
  -13    5    6      1.71      0.00
  -11    5    6     -0.09      0.00
   -9    5    6      0.39      0.00
   -7    5    6      2.53      0.00
   -5    5    6      1.47      0.00
   -3    5    6      1.83      0.00
   -1    5    6      0.31      0.00
    1    5    6     -1.70      0.00
    3    5    6     -0.86      0.00
    5    5    6      0.22      0.00
    7    5    6      1.30      0.00
    9    5    6      4.30      0.00
  -20    6    6     -0.02      0.00
  -18    6    6     -1.66      0.00
  -16    6    6      0.42      0.00
  -14    6    6     -1.12      0.00
  -12    6    6     -3.49      0.00
  -10    6    6     -1.13      0.00
   -8    6    6      0.55      0.00
   -6    6    6      0.75      0.00
   -4    6    6     -0.92      0.00
   -2    6    6     -1.58      0.00
    0    6    6     -4.60      0.00
    2    6    6     -0.75      0.00
    4    6    6      2.46      0.00
    6    6    6      0.33      0.00
    8    6    6      3.13      0.00
  -21    7    6     -1.46      0.00
  -19    7    6      1.17      0.00
  -17    7    6     -2.08      0.00
  -15    7    6     -2.12      0.00
  -13    7    6     -0.73      0.00
  -11    7    6     -0.17      0.00
   -9    7    6     -0.08      0.00
   -7    7    6      1.77      0.00
   -5    7    6      0.19      0.00
   -3    7    6     -0.06      0.00
   -1    7    6     -0.73      0.00
    1    7    6     -2.45      0.00
    3    7    6     -0.15      0.00
    5    7    6      1.40      0.00
    7    7    6      3.31      0.00
    9    7    6      0.71      0.00
  -20    8    6      2.02      0.00
  -18    8    6      0.31      0.00
  -16    8    6      1.56      0.00
  -14    8    6      3.00      0.00
  -12    8    6     -1.62      0.00
  -10    8    6     -0.89      0.00
   -8    8    6      5.20      0.00
   -6    8    6      9.01      0.00
   -4    8    6      7.53      0.00
   -2    8    6      1.63      0.00
    0    8    6     -3.83      0.00
    2    8    6      0.58      0.00
    4    8    6      4.70      0.00
    6    8    6      0.35      0.00
    8    8    6      0.23      0.00
  -19    9    6      0.32      0.00
  -17    9    6     -1.81      0.00
  -15    9    6     -0.64      0.00
  -13    9    6     -1.47      0.00
  -11    9    6     -1.46      0.00
   -9    9    6     -4.08      0.00
   -7    9    6     -8.19      0.00
   -5    9    6    -11.47      0.00
   -3    9    6     -3.71      0.00
   -1    9    6      0.95      0.00
    1    9    6     -1.61      0.00
    3    9    6      0.86      0.00
    5    9    6     -2.18      0.00
    7    9    6      0.19      0.00
  -20   10    6      0.39      0.00
  -18   10    6      2.08      0.00
  -16   10    6      1.72      0.00
  -14   10    6     -0.39      0.00
  -12   10    6     -2.72      0.00
  -10   10    6     -1.75      0.00
   -8   10    6      2.67      0.00
   -6   10    6      6.65      0.00
   -4   10    6      5.94      0.00
   -2   10    6      0.53      0.00
    0   10    6     -2.27      0.00
    2   10    6     -1.29      0.00
    4   10    6      4.94      0.00
    6   10    6      4.31      0.00
    8   10    6      1.23      0.00
  -19   11    6     -0.28      0.00
  -17   11    6     -1.47      0.00
  -15   11    6      0.60      0.00
  -13   11    6     -1.17      0.00
  -11   11    6     -3.72      0.00
   -9   11    6     -0.72      0.00
   -7   11    6      0.09      0.00
   -5   11    6     -0.41      0.00
   -3   11    6      2.13      0.00
   -1   11    6      0.71      0.00
    1   11    6     -0.89      0.00
    3   11    6      4.24      0.00
    5   11    6      3.21      0.00
    7   11    6      0.29      0.00
  -18   12    6     -1.67      0.00
  -16   12    6      0.50      0.00
  -14   12    6      2.12      0.00
  -12   12    6     -0.59      0.00
  -10   12    6     -2.70      0.00
   -8   12    6     -3.84      0.00
   -6   12    6     -3.92      0.00
   -4   12    6      1.95      0.00
   -2   12    6      2.82      0.00
    0   12    6      1.71      0.00
    2   12    6      3.04      0.00
    4   12    6      2.98      0.00
    6   12    6     -0.27      0.00
  -19   13    6     -0.05      0.00
  -17   13    6     -2.41      0.00
  -15   13    6     -2.32      0.00
  -13   13    6     -3.42      0.00
  -11   13    6     -4.15      0.00
   -9   13    6     -1.76      0.00
   -7   13    6     -0.30      0.00
   -5   13    6      1.47      0.00
   -3   13    6     -2.84      0.00
   -1   13    6     -2.31      0.00
    1   13    6     -2.79      0.00
    3   13    6     -0.35      0.00
    5   13    6      3.25      0.00
    7   13    6     -0.67      0.00
  -18   14    6     -3.25      0.00
  -16   14    6     -1.78      0.00
  -14   14    6     -2.70      0.00
  -12   14    6     -5.02      0.00
  -10   14    6     -1.67      0.00
   -8   14    6     -1.46      0.00
   -6   14    6     -4.43      0.00
   -4   14    6     -1.91      0.00
   -2   14    6     -1.03      0.00
    0   14    6     -3.40      0.00
    2   14    6     -2.34      0.00
    4   14    6      1.81      0.00
    6   14    6     -0.78      0.00
  -17   15    6     -3.08      0.00
  -15   15    6     -1.25      0.00
  -13   15    6     -1.67      0.00
  -11   15    6     -1.46      0.00
   -9   15    6      0.30      0.00
   -7   15    6     -4.27      0.00
   -5   15    6     -1.43      0.00
   -3   15    6     -2.08      0.00
   -1   15    6     -3.47      0.00
    1   15    6     -1.21      0.00
    3   15    6      2.84      0.00
    5   15    6     -0.07      0.00
  -16   16    6     -5.46      0.00
  -14   16    6     -2.90      0.00
  -12   16    6     -0.16      0.00
  -10   16    6      2.08      0.00
   -8   16    6     -1.83      0.00
   -6   16    6     -0.67      0.00
   -4   16    6      2.11      0.00
   -2   16    6      2.08      0.00
    0   16    6      0.99      0.00
    2   16    6     -0.05      0.00
    4   16    6      1.84      0.00
  -15   17    6     -0.43      0.00
  -13   17    6     -3.48      0.00
  -11   17    6     -1.97      0.00
   -9   17    6      2.07      0.00
   -7   17    6     -0.10      0.00
   -5   17    6      1.30      0.00
   -3   17    6      0.50      0.00
   -1   17    6     -0.25      0.00
    1   17    6     -1.22      0.00
    3   17    6      1.29      0.00
  -14   18    6      2.12      0.00
  -12   18    6     -1.58      0.00
  -10   18    6     -0.33      0.00
   -8   18    6     -0.55      0.00
   -6   18    6     -1.96      0.00
   -4   18    6     -0.03      0.00
   -2   18    6      1.60      0.00
    0   18    6     -4.22      0.00
    2   18    6     -3.11      0.00
  -13   19    6      0.78      0.00
  -11   19    6      4.71      0.00
   -9   19    6      3.36      0.00
   -7   19    6     -0.77      0.00
   -5   19    6     -0.46      0.00
   -3   19    6     -2.18      0.00
   -1   19    6     -4.41      0.00
    1   19    6     -2.66      0.00
  -12   20    6     -2.00      0.00
  -10   20    6      1.57      0.00
   -8   20    6      0.81      0.00
   -6   20    6     -2.99      0.00
   -4   20    6     -2.15      0.00
   -2   20    6      2.92      0.00
    0   20    6      1.19      0.00
  -11   21    6      0.69      0.00
   -9   21    6      2.06      0.00
   -7   21    6      0.85      0.00
   -5   21    6     -2.05      0.00
   -3   21    6     -0.04      0.00
   -1   21    6     -0.46      0.00
  -10   22    6      1.54      0.00
   -8   22    6     -0.08      0.00
   -6   22    6     -1.56      0.00
   -4   22    6     -1.27      0.00
   -2   22    6      3.34      0.00
  -20    0    7    -10.42      0.00
  -18    0    7    -15.50      0.00
  -16    0    7     -9.61      0.00
  -14    0    7      7.39      0.00
  -12    0    7      7.28      0.00
  -10    0    7    -16.40      0.00
   -8    0    7    -50.61      0.00
   -6    0    7    -51.66      0.00
   -4    0    7    -15.70      0.00
   -2    0    7     10.94      0.00
    0    0    7      2.75      0.00
    2    0    7    -14.68      0.00
    4    0    7    -16.14      0.00
    6    0    7     -2.75      0.00
    8    0    7      3.42      0.00
  -21    1    7     -2.01      0.00
  -19    1    7      6.56      0.00
  -17    1    7      7.62      0.00
  -15    1    7      9.98      0.00
  -13    1    7     -1.13      0.00
  -11    1    7      0.11      0.00
   -9    1    7     20.89      0.00
   -7    1    7     29.72      0.00
   -5    1    7     21.61      0.00
   -3    1    7      4.44      0.00
   -1    1    7     -1.38      0.00
    1    1    7      6.59      0.00
    3    1    7      8.96      0.00
    5    1    7     10.16      0.00
    7    1    7      5.13      0.00
  -22    2    7      0.00      0.00
  -20    2    7     -0.50      0.00
  -18    2    7     -2.07      0.00
  -16    2    7     -1.74      0.00
  -14    2    7      5.44      0.00
  -12    2    7      9.27      0.00
  -10    2    7     14.32      0.00
   -8    2    7      4.16      0.00
   -6    2    7     -0.79      0.00
   -4    2    7      7.01      0.00
   -2    2    7      8.58      0.00
    0    2    7      9.08      0.00
    2    2    7      3.25      0.00
    4    2    7     -1.93      0.00
    6    2    7      2.18      0.00
    8    2    7      2.84      0.00
  -21    3    7     -3.32      0.00
  -19    3    7     -2.34      0.00
  -17    3    7      0.10      0.00
  -15    3    7      7.85      0.00
  -13    3    7      7.96      0.00
  -11    3    7      3.77      0.00
   -9    3    7     -3.19      0.00
   -7    3    7     -4.63      0.00
   -5    3    7      3.46      0.00
   -3    3    7     13.20      0.00
   -1    3    7     11.53      0.00
    1    3    7      1.00      0.00
    3    3    7     -4.64      0.00
    5    3    7      0.79      0.00
    7    3    7      4.43      0.00
  -20    4    7      0.68      0.00
  -18    4    7     -1.29      0.00
  -16    4    7     -2.32      0.00
  -14    4    7     -0.38      0.00
  -12    4    7     -2.90      0.00
  -10    4    7      2.35      0.00
   -8    4    7      2.21      0.00
   -6    4    7     -2.03      0.00
   -4    4    7     -0.48      0.00
   -2    4    7     -0.59      0.00
    0    4    7      1.01      0.00
    2    4    7     -0.93      0.00
    4    4    7     -1.98      0.00
    6    4    7     -0.17      0.00
    8    4    7      2.67      0.00
  -21    5    7     -0.33      0.00
  -19    5    7      0.79      0.00
  -17    5    7      0.68      0.00
  -15    5    7      1.65      0.00
  -13    5    7      1.74      0.00
  -11    5    7      5.25      0.00
   -9    5    7      3.75      0.00
   -7    5    7      0.20      0.00
   -5    5    7      1.26      0.00
   -3    5    7      3.94      0.00
   -1    5    7      3.45      0.00
    1    5    7      1.28      0.00
    3    5    7     -2.38      0.00
    5    5    7      0.94      0.00
    7    5    7      2.45      0.00
  -20    6    7      0.72      0.00
  -18    6    7     -2.18      0.00
  -16    6    7      0.56      0.00
  -14    6    7      4.45      0.00
  -12    6    7      3.82      0.00
  -10    6    7      4.31      0.00
   -8    6    7      2.64      0.00
   -6    6    7      2.04      0.00
   -4    6    7      5.04      0.00
   -2    6    7      7.75      0.00
    0    6    7      6.03      0.00
    2    6    7      0.42      0.00
    4    6    7      0.43      0.00
    6    6    7      1.51      0.00
  -21    7    7     -1.56      0.00
  -19    7    7     -1.76      0.00
  -17    7    7      0.18      0.00
  -15    7    7      1.96      0.00
  -13    7    7      1.83      0.00
  -11    7    7      5.03      0.00
   -9    7    7      4.35      0.00
   -7    7    7      1.21      0.00
   -5    7    7      1.61      0.00
   -3    7    7      4.95      0.00
   -1    7    7      4.56      0.00
    1    7    7      3.33      0.00
    3    7    7      0.80      0.00
    5    7    7     -1.06      0.00
    7    7    7      2.01      0.00
  -20    8    7      0.48      0.00
  -18    8    7     -2.79      0.00
  -16    8    7     -2.75      0.00
  -14    8    7      1.72      0.00
  -12    8    7      4.14      0.00
  -10    8    7      1.04      0.00
   -8    8    7     -3.03      0.00
   -6    8    7     -5.71      0.00
   -4    8    7      0.29      0.00
   -2    8    7      7.52      0.00
    0    8    7      4.57      0.00
    2    8    7     -0.08      0.00
    4    8    7      0.45      0.00
    6    8    7      4.27      0.00
  -19    9    7      0.39      0.00
  -17    9    7      0.67      0.00
  -15    9    7      2.42      0.00
  -13    9    7      1.97      0.00
  -11    9    7      4.36      0.00
   -9    9    7      7.64      0.00
   -7    9    7     11.05      0.00
   -5    9    7      9.50      0.00
   -3    9    7      4.65      0.00
   -1    9    7      4.85      0.00
    1    9    7      4.30      0.00
    3    9    7      5.20      0.00
    5    9    7      4.45      0.00
    7    9    7      0.94      0.00
  -20   10    7     -1.16      0.00
  -18   10    7     -6.05      0.00
  -16   10    7     -1.78      0.00
  -14   10    7      3.86      0.00
  -12   10    7      3.78      0.00
  -10   10    7      1.79      0.00
   -8   10    7     -1.71      0.00
   -6   10    7     -5.73      0.00
   -4   10    7     -1.33      0.00
   -2   10    7      4.48      0.00
    0   10    7      4.10      0.00
    2   10    7      1.24      0.00
    4   10    7     -1.24      0.00
    6   10    7      0.03      0.00
  -19   11    7      0.93      0.00
  -17   11    7      0.90      0.00
  -15   11    7      0.72      0.00
  -13   11    7      2.41      0.00
  -11   11    7      3.28      0.00
   -9   11    7      2.08      0.00
   -7   11    7      1.96      0.00
   -5   11    7      1.50      0.00
   -3   11    7      1.83      0.00
   -1   11    7      3.35      0.00
    1   11    7      0.61      0.00
    3   11    7      0.77      0.00
    5   11    7      1.39      0.00
  -18   12    7     -0.51      0.00
  -16   12    7     -1.59      0.00
  -14   12    7     -0.97      0.00
  -12   12    7      1.17      0.00
  -10   12    7      5.14      0.00
   -8   12    7      4.37      0.00
   -6   12    7      0.74      0.00
   -4   12    7     -2.23      0.00
   -2   12    7     -0.09      0.00
    0   12    7     -0.86      0.00
    2   12    7     -0.51      0.00
    4   12    7      4.51      0.00
  -19   13    7     -1.06      0.00
  -17   13    7      0.67      0.00
  -15   13    7      1.70      0.00
  -13   13    7      1.00      0.00
  -11   13    7      3.22      0.00
   -9   13    7      2.45      0.00
   -7   13    7     -1.41      0.00
   -5   13    7      1.72      0.00
   -3   13    7      2.87      0.00
   -1   13    7      3.34      0.00
    1   13    7      3.25      0.00
    3   13    7      1.18      0.00
    5   13    7      0.29      0.00
  -18   14    7      0.11      0.00
  -16   14    7      1.15      0.00
  -14   14    7      1.29      0.00
  -12   14    7      1.91      0.00
  -10   14    7      4.26      0.00
   -8   14    7      2.63      0.00
   -6   14    7      2.91      0.00
   -4   14    7      1.32      0.00
   -2   14    7      5.47      0.00
    0   14    7      4.81      0.00
    2   14    7      1.64      0.00
    4   14    7      3.05      0.00
  -17   15    7      1.39      0.00
  -15   15    7     -0.34      0.00
  -13   15    7     -1.05      0.00
  -11   15    7      3.71      0.00
   -9   15    7      4.89      0.00
   -7   15    7      1.61      0.00
   -5   15    7      2.21      0.00
   -3   15    7      3.10      0.00
   -1   15    7      0.86      0.00
    1   15    7     -3.50      0.00
    3   15    7     -0.54      0.00
  -16   16    7      4.48      0.00
  -14   16    7     -1.81      0.00
  -12   16    7     -2.60      0.00
  -10   16    7      4.66      0.00
   -8   16    7      0.01      0.00
   -6   16    7     -1.94      0.00
   -4   16    7      0.15      0.00
   -2   16    7      1.89      0.00
    0   16    7      0.75      0.00
    2   16    7      1.76      0.00
  -15   17    7      1.34      0.00
  -13   17    7      0.38      0.00
  -11   17    7      3.66      0.00
   -9   17    7      2.00      0.00
   -7   17    7     -1.86      0.00
   -5   17    7      0.22      0.00
   -3   17    7      4.46      0.00
   -1   17    7      3.04      0.00
    1   17    7     -0.26      0.00
  -14   18    7     -2.37      0.00
  -12   18    7      2.29      0.00
  -10   18    7      6.23      0.00
   -8   18    7      0.94      0.00
   -6   18    7     -0.50      0.00
   -4   18    7      2.06      0.00
   -2   18    7      4.04      0.00
    0   18    7      2.33      0.00
  -13   19    7     -5.32      0.00
  -11   19    7     -2.35      0.00
   -9   19    7      0.65      0.00
   -7   19    7     -1.44      0.00
   -5   19    7      2.12      0.00
   -3   19    7      9.13      0.00
   -1   19    7      4.14      0.00
  -12   20    7      1.12      0.00
  -10   20    7      1.62      0.00
   -8   20    7      0.88      0.00
   -6   20    7      0.75      0.00
   -4   20    7      2.73      0.00
   -2   20    7      1.65      0.00
  -11   21    7      0.44      0.00
   -9   21    7     -0.90      0.00
   -7   21    7     -1.42      0.00
   -5   21    7      0.86      0.00
   -3   21    7      4.30      0.00
  -22    0    8      1.28      0.00
  -20    0    8     11.43      0.00
  -18    0    8     10.68      0.00
  -16    0    8      6.39      0.00
  -14    0    8     -3.78      0.00
  -12    0    8      3.17      0.00
  -10    0    8     33.43      0.00
   -8    0    8     44.18      0.00
   -6    0    8     30.97      0.00
   -4    0    8      7.69      0.00
   -2    0    8      1.36      0.00
    0    0    8     11.93      0.00
    2    0    8     15.21      0.00
    4    0    8      9.44      0.00
    6    0    8      1.73      0.00
  -21    1    8     -4.22      0.00
  -19    1    8     -6.28      0.00
  -17    1    8     -7.39      0.00
  -15    1    8     -0.01      0.00
  -13    1    8      2.32      0.00
  -11    1    8     -3.77      0.00
   -9    1    8    -21.37      0.00
   -7    1    8    -25.34      0.00
   -5    1    8     -3.19      0.00
   -3    1    8     10.24      0.00
   -1    1    8      3.54      0.00
    1    1    8     -7.78      0.00
    3    1    8     -9.48      0.00
    5    1    8     -2.95      0.00
  -22    2    8     -2.77      0.00
  -20    2    8      1.35      0.00
  -18    2    8      2.34      0.00
  -16    2    8      2.47      0.00
  -14    2    8     -3.83      0.00
  -12    2    8    -10.55      0.00
  -10    2    8     -4.16      0.00
   -8    2    8     -0.13      0.00
   -6    2    8      0.13      0.00
   -4    2    8      2.06      0.00
   -2    2    8      0.71      0.00
    0    2    8     -2.61      0.00
    2    2    8     -1.99      0.00
    4    2    8      0.52      0.00
    6    2    8      1.17      0.00
  -21    3    8      0.43      0.00
  -19    3    8      0.13      0.00
  -17    3    8     -2.02      0.00
  -15    3    8     -2.17      0.00
  -13    3    8     -5.41      0.00
  -11    3    8      3.43      0.00
   -9    3    8      3.78      0.00
   -7    3    8     -2.63      0.00
   -5    3    8     -1.95      0.00
   -3    3    8     -2.85      0.00
   -1    3    8      1.84      0.00
    1    3    8      2.55      0.00
    3    3    8      0.48      0.00
    5    3    8     -0.96      0.00
  -22    4    8     -3.82      0.00
  -20    4    8     -2.80      0.00
  -18    4    8      1.05      0.00
  -16    4    8      3.14      0.00
  -14    4    8      1.47      0.00
  -12    4    8     -0.65      0.00
  -10    4    8     -0.16      0.00
   -8    4    8     -0.63      0.00
   -6    4    8      3.30      0.00
   -4    4    8      7.02      0.00
   -2    4    8      6.07      0.00
    0    4    8      1.81      0.00
    2    4    8     -1.58      0.00
    4    4    8      0.75      0.00
    6    4    8      1.88      0.00
  -21    5    8     -1.37      0.00
  -19    5    8     -1.31      0.00
  -17    5    8      0.52      0.00
  -15    5    8      0.17      0.00
  -13    5    8     -5.32      0.00
  -11    5    8     -2.46      0.00
   -9    5    8     -0.17      0.00
   -7    5    8     -1.58      0.00
   -5    5    8      1.53      0.00
   -3    5    8      3.99      0.00
   -1    5    8      3.23      0.00
    1    5    8      0.92      0.00
    3    5    8     -0.54      0.00
    5    5    8     -1.39      0.00
  -20    6    8     -1.39      0.00
  -18    6    8     -0.42      0.00
  -16    6    8     -1.46      0.00
  -14    6    8     -3.05      0.00
  -12    6    8     -3.06      0.00
  -10    6    8      0.52      0.00
   -8    6    8     -1.95      0.00
   -6    6    8     -1.81      0.00
   -4    6    8      0.87      0.00
   -2    6    8     -0.27      0.00
    0    6    8     -1.73      0.00
    2    6    8     -3.49      0.00
    4    6    8     -2.51      0.00
  -21    7    8      1.04      0.00
  -19    7    8     -0.94      0.00
  -17    7    8     -0.38      0.00
  -15    7    8     -0.17      0.00
  -13    7    8     -4.96      0.00
  -11    7    8     -5.15      0.00
   -9    7    8     -1.14      0.00
   -7    7    8     -1.33      0.00
   -5    7    8     -0.33      0.00
   -3    7    8      2.37      0.00
   -1    7    8      0.78      0.00
    1    7    8     -1.93      0.00
    3    7    8     -0.63      0.00
    5    7    8      1.48      0.00
  -20    8    8     -0.73      0.00
  -18    8    8      1.83      0.00
  -16    8    8      1.00      0.00
  -14    8    8     -2.33      0.00
  -12    8    8     -1.76      0.00
  -10    8    8      4.10      0.00
   -8    8    8      5.20      0.00
   -6    8    8      1.95      0.00
   -4    8    8     -0.06      0.00
   -2    8    8      0.16      0.00
    0    8    8      0.12      0.00
    2    8    8     -0.29      0.00
    4    8    8     -3.09      0.00
  -19    9    8     -3.62      0.00
  -17    9    8     -4.02      0.00
  -15    9    8     -0.07      0.00
  -13    9    8     -1.23      0.00
  -11    9    8     -4.76      0.00
   -9    9    8     -5.64      0.00
   -7    9    8    -10.84      0.00
   -5    9    8     -4.31      0.00
   -3    9    8      2.31      0.00
   -1    9    8     -2.09      0.00
    1    9    8     -4.13      0.00
    3    9    8     -3.88      0.00
    5    9    8     -0.25      0.00
  -20   10    8      3.99      0.00
  -18   10    8      4.37      0.00
  -16   10    8     -1.35      0.00
  -14   10    8     -2.13      0.00
  -12   10    8     -1.65      0.00
  -10   10    8      1.67      0.00
   -8   10    8      4.51      0.00
   -6   10    8      3.35      0.00
   -4   10    8      3.07      0.00
   -2   10    8      1.96      0.00
    0   10    8      1.00      0.00
    2   10    8      3.49      0.00
    4   10    8      2.31      0.00
  -19   11    8     -2.52      0.00
  -17   11    8     -3.02      0.00
  -15   11    8      0.93      0.00
  -13   11    8      0.05      0.00
  -11   11    8     -0.22      0.00
   -9   11    8      1.53      0.00
   -7   11    8     -2.22      0.00
   -5   11    8     -0.58      0.00
   -3   11    8      2.97      0.00
   -1   11    8      2.43      0.00
    1   11    8      1.13      0.00
    3   11    8      1.62      0.00
  -18   12    8      0.31      0.00
  -16   12    8      1.08      0.00
  -14   12    8      3.68      0.00
  -12   12    8     -0.93      0.00
  -10   12    8     -2.44      0.00
   -8   12    8     -1.31      0.00
   -6   12    8      1.14      0.00
   -4   12    8      5.40      0.00
   -2   12    8      5.80      0.00
    0   12    8      3.62      0.00
    2   12    8      0.23      0.00
  -19   13    8      1.94      0.00
  -17   13    8     -1.16      0.00
  -15   13    8      1.44      0.00
  -13   13    8      1.63      0.00
  -11   13    8     -0.34      0.00
   -9   13    8      0.31      0.00
   -7   13    8     -1.67      0.00
   -5   13    8     -0.85      0.00
   -3   13    8      3.41      0.00
   -1   13    8      1.34      0.00
    1   13    8      1.27      0.00
    3   13    8      3.89      0.00
  -18   14    8      1.31      0.00
  -16   14    8     -0.26      0.00
  -14   14    8      0.60      0.00
  -12   14    8     -1.23      0.00
  -10   14    8     -1.55      0.00
   -8   14    8     -4.10      0.00
   -6   14    8      0.21      0.00
   -4   14    8      1.12      0.00
   -2   14    8     -1.14      0.00
    0   14    8      0.46      0.00
    2   14    8      0.90      0.00
  -17   15    8      1.28      0.00
  -15   15    8      1.49      0.00
  -13   15    8     -1.63      0.00
  -11   15    8     -3.42      0.00
   -9   15    8     -4.41      0.00
   -7   15    8     -2.59      0.00
   -5   15    8      1.17      0.00
   -3   15    8      7.50      0.00
   -1   15    8      8.03      0.00
    1   15    8      5.49      0.00
  -16   16    8     -0.97      0.00
  -14   16    8      3.00      0.00
  -12   16    8     -0.31      0.00
  -10   16    8     -1.71      0.00
   -8   16    8     -1.25      0.00
   -6   16    8      1.98      0.00
   -4   16    8      4.50      0.00
   -2   16    8      3.70      0.00
    0   16    8      1.06      0.00
  -15   17    8     -1.59      0.00
  -13   17    8     -3.73      0.00
  -11   17    8     -2.04      0.00
   -9   17    8     -2.92      0.00
   -7   17    8     -1.37      0.00
   -5   17    8      1.82      0.00
   -3   17    8      2.86      0.00
   -1   17    8      1.87      0.00
  -14   18    8     -2.32      0.00
  -12   18    8     -6.20      0.00
  -10   18    8     -4.91      0.00
   -8   18    8     -3.88      0.00
   -6   18    8     -0.83      0.00
   -4   18    8      4.22      0.00
   -2   18    8      3.30      0.00
  -13   19    8      2.36      0.00
  -11   19    8      0.81      0.00
   -9   19    8     -1.91      0.00
   -7   19    8     -2.87      0.00
   -5   19    8     -2.70      0.00
   -3   19    8     -0.19      0.00
  -10   20    8     -1.57      0.00
   -8   20    8     -2.65      0.00
   -6   20    8     -2.03      0.00
  -22    0    9     -4.72      0.00
  -20    0    9     -7.92      0.00
  -18    0    9     -8.73      0.00
  -16    0    9      0.76      0.00
  -14    0    9     -1.32      0.00
  -12    0    9    -16.80      0.00
  -10    0    9    -31.48      0.00
   -8    0    9    -31.16      0.00
   -6    0    9    -11.74      0.00
   -4    0    9      2.02      0.00
   -2    0    9     -6.61      0.00
    0    0    9    -13.52      0.00
    2    0    9     -8.47      0.00
    4    0    9     -1.84      0.00
  -21    1    9      5.48      0.00
  -19    1    9      4.31      0.00
  -17    1    9      4.65      0.00
  -15    1    9     -0.01      0.00
  -13    1    9     -4.33      0.00
  -11    1    9     12.78      0.00
   -9    1    9     22.83      0.00
   -7    1    9     13.74      0.00
   -5    1    9      0.17      0.00
   -3    1    9     -4.60      0.00
   -1    1    9      0.81      0.00
    1    1    9      8.87      0.00
    3    1    9      6.19      0.00
  -22    2    9      0.22      0.00
  -20    2    9     -1.81      0.00
  -18    2    9     -2.97      0.00
  -16    2    9      2.24      0.00
  -14    2    9      2.95      0.00
  -12    2    9      5.64      0.00
  -10    2    9      2.19      0.00
   -8    2    9     -0.65      0.00
   -6    2    9      1.88      0.00
   -4    2    9      1.36      0.00
   -2    2    9      1.14      0.00
    0    2    9      2.40      0.00
    2    2    9      3.15      0.00
    4    2    9      0.02      0.00
  -21    3    9     -0.43      0.00
  -19    3    9     -0.06      0.00
  -17    3    9      1.72      0.00
  -15    3    9      2.34      0.00
  -13    3    9     -4.02      0.00
  -11    3    9     -2.22      0.00
   -9    3    9      1.86      0.00
   -7    3    9      3.55      0.00
   -5    3    9      4.62      0.00
   -3    3    9      0.40      0.00
   -1    3    9     -3.05      0.00
    1    3    9     -0.06      0.00
    3    3    9      2.39      0.00
  -22    4    9      3.26      0.00
  -20    4    9     -0.07      0.00
  -18    4    9     -2.59      0.00
  -16    4    9     -1.46      0.00
  -14    4    9     -4.24      0.00
  -12    4    9      1.15      0.00
  -10    4    9      3.40      0.00
   -8    4    9     -0.27      0.00
   -6    4    9     -1.53      0.00
   -4    4    9     -3.00      0.00
   -2    4    9     -2.67      0.00
    0    4    9      0.83      0.00
    2    4    9      2.19      0.00
    4    4    9     -1.18      0.00
  -21    5    9     -1.18      0.00
  -19    5    9     -1.60      0.00
  -17    5    9     -0.31      0.00
  -15    5    9      0.62      0.00
  -13    5    9     -0.43      0.00
  -11    5    9      1.68      0.00
   -9    5    9      0.74      0.00
   -7    5    9      1.64      0.00
   -5    5    9     -0.03      0.00
   -3    5    9     -2.23      0.00
   -1    5    9     -0.43      0.00
    1    5    9      0.13      0.00
    3    5    9      1.93      0.00
  -20    6    9     -1.18      0.00
  -18    6    9      0.66      0.00
  -16    6    9      0.60      0.00
  -14    6    9     -1.95      0.00
  -12    6    9     -0.92      0.00
  -10    6    9      0.80      0.00
   -8    6    9      1.23      0.00
   -6    6    9      0.42      0.00
   -4    6    9     -0.21      0.00
   -2    6    9      0.80      0.00
    0    6    9      3.20      0.00
    2    6    9      3.46      0.00
  -21    7    9     -1.68      0.00
  -19    7    9     -1.43      0.00
  -17    7    9     -1.04      0.00
  -15    7    9      0.06      0.00
  -13    7    9      2.23      0.00
  -11    7    9      3.25      0.00
   -9    7    9      0.27      0.00
   -7    7    9      0.72      0.00
   -5    7    9      1.10      0.00
   -3    7    9     -1.32      0.00
   -1    7    9      0.85      0.00
    1    7    9      1.29      0.00
    3    7    9     -1.21      0.00
  -20    8    9     -3.15      0.00
  -18    8    9     -3.41      0.00
  -16    8    9     -1.13      0.00
  -14    8    9     -0.58      0.00
  -12    8    9     -3.58      0.00
  -10    8    9     -4.78      0.00
   -8    8    9     -4.12      0.00
   -6    8    9      1.68      0.00
   -4    8    9      1.48      0.00
   -2    8    9     -0.91      0.00
    0    8    9      0.42      0.00
    2    8    9      1.49      0.00
  -19    9    9      2.33      0.00
  -17    9    9     -0.21      0.00
  -15    9    9     -1.48      0.00
  -13    9    9      2.16      0.00
  -11    9    9      4.56      0.00
   -9    9    9      7.66      0.00
   -7    9    9      7.01      0.00
   -5    9    9      1.85      0.00
   -3    9    9      0.34      0.00
   -1    9    9      3.53      0.00
    1    9    9      2.83      0.00
  -20   10    9     -6.28      0.00
  -18   10    9     -4.62      0.00
  -16   10    9      1.13      0.00
  -14   10    9      2.20      0.00
  -12   10    9     -1.39      0.00
  -10   10    9     -2.16      0.00
   -8   10    9     -4.10      0.00
   -6   10    9     -0.43      0.00
   -4   10    9     -0.34      0.00
   -2   10    9     -1.97      0.00
    0   10    9     -3.84      0.00
    2   10    9     -2.97      0.00
  -19   11    9      1.57      0.00
  -17   11    9     -0.90      0.00
  -15   11    9      0.70      0.00
  -13   11    9      0.70      0.00
  -11   11    9     -2.23      0.00
   -9   11    9     -0.54      0.00
   -7   11    9      2.51      0.00
   -5   11    9      2.44      0.00
   -3   11    9     -2.73      0.00
   -1   11    9     -1.49      0.00
    1   11    9     -0.99      0.00
  -18   12    9     -2.36      0.00
  -16   12    9     -1.71      0.00
  -14   12    9      0.53      0.00
  -12   12    9      2.35      0.00
  -10   12    9      1.82      0.00
   -8   12    9     -0.06      0.00
   -6   12    9      1.31      0.00
   -4   12    9     -2.92      0.00
   -2   12    9     -2.79      0.00
    0   12    9     -0.49      0.00
  -17   13    9     -0.59      0.00
  -15   13    9      0.26      0.00
  -13   13    9      0.02      0.00
  -11   13    9      0.63      0.00
   -9   13    9      0.89      0.00
   -7   13    9      5.00      0.00
   -5   13    9      2.97      0.00
   -3   13    9     -0.76      0.00
   -1   13    9      0.51      0.00
  -18   14    9     -1.75      0.00
  -16   14    9      2.01      0.00
  -14   14    9      2.72      0.00
  -12   14    9      2.14      0.00
  -10   14    9      2.81      0.00
   -8   14    9      1.08      0.00
   -6   14    9      1.78      0.00
   -4   14    9      3.92      0.00
   -2   14    9      2.73      0.00
    0   14    9      0.63      0.00
  -17   15    9     -0.50      0.00
  -15   15    9      3.55      0.00
  -13   15    9      3.76      0.00
  -11   15    9      4.84      0.00
   -9   15    9      0.02      0.00
   -7   15    9      2.83      0.00
   -5   15    9     -0.69      0.00
   -3   15    9     -5.92      0.00
   -1   15    9     -2.10      0.00
  -16   16    9      1.19      0.00
  -14   16    9     -1.45      0.00
  -12   16    9      1.79      0.00
  -10   16    9     -0.43      0.00
   -8   16    9     -2.47      0.00
   -6   16    9      0.01      0.00
   -4   16    9      0.89      0.00
   -2   16    9      1.34      0.00
  -15   17    9      4.38      0.00
  -13   17    9      2.01      0.00
  -11   17    9      2.87      0.00
   -9   17    9     -0.94      0.00
   -7   17    9     -1.37      0.00
   -5   17    9      1.09      0.00
   -3   17    9      1.47      0.00
  -12   18    9      5.41      0.00
  -10   18    9      2.37      0.00
   -8   18    9     -0.85      0.00
   -6   18    9     -0.16      0.00
   -9   19    9     -1.00      0.00
  -22    0   10      7.48      0.00
  -20    0   10      7.14      0.00
  -18    0   10      1.01      0.00
  -16    0   10      0.35      0.00
  -14    0   10      4.62      0.00
  -12    0   10     22.44      0.00
  -10    0   10     25.66      0.00
   -8    0   10     18.86      0.00
   -6    0   10      6.56      0.00
   -4    0   10      2.91      0.00
   -2    0   10      6.61      0.00
    0    0   10      7.98      0.00
    2    0   10      4.22      0.00
  -21    1   10      1.00      0.00
  -19    1   10     -4.59      0.00
  -17    1   10     -1.84      0.00
  -15    1   10      1.60      0.00
  -13    1   10     -3.99      0.00
  -11    1   10    -14.85      0.00
   -9    1   10    -15.03      0.00
   -7    1   10     -2.78      0.00
   -5    1   10      5.24      0.00
   -3    1   10      3.05      0.00
   -1    1   10     -4.93      0.00
    1    1   10     -5.28      0.00
  -20    2   10      2.24      0.00
  -18    2   10     -1.26      0.00
  -16    2   10     -0.46      0.00
  -14    2   10     -6.09      0.00
  -12    2   10     -1.17      0.00
  -10    2   10     -0.20      0.00
   -8    2   10      1.15      0.00
   -6    2   10      2.76      0.00
   -4    2   10      0.33      0.00
   -2    2   10     -3.31      0.00
    0    2   10     -3.86      0.00
    2    2   10     -0.38      0.00
  -21    3   10      1.29      0.00
  -19    3   10     -2.31      0.00
  -17    3   10     -1.45      0.00
  -15    3   10     -0.74      0.00
  -13    3   10      3.51      0.00
  -11    3   10     -0.23      0.00
   -9    3   10     -4.23      0.00
   -7    3   10     -1.21      0.00
   -5    3   10     -0.68      0.00
   -3    3   10      1.56      0.00
   -1    3   10      0.32      0.00
    1    3   10     -1.29      0.00
  -20    4   10      0.71      0.00
  -18    4   10      1.70      0.00
  -16    4   10      4.47      0.00
  -14    4   10     -0.99      0.00
  -12    4   10     -2.80      0.00
  -10    4   10     -5.10      0.00
   -8    4   10      0.09      0.00
   -6    4   10      2.65      0.00
   -4    4   10      0.78      0.00
   -2    4   10      0.34      0.00
    0    4   10     -2.27      0.00
  -21    5   10     -0.12      0.00
  -19    5   10     -0.97      0.00
  -17    5   10      0.53      0.00
  -15    5   10     -0.96      0.00
  -13    5   10      0.40      0.00
  -11    5   10     -0.84      0.00
   -9    5   10     -3.73      0.00
   -7    5   10      0.25      0.00
   -5    5   10      0.22      0.00
   -3    5   10     -1.76      0.00
   -1    5   10     -0.76      0.00
    1    5   10     -1.21      0.00
  -20    6   10     -2.51      0.00
  -18    6   10     -0.58      0.00
  -16    6   10      1.56      0.00
  -14    6   10     -0.22      0.00
  -12    6   10      0.76      0.00
  -10    6   10     -3.81      0.00
   -8    6   10     -1.03      0.00
   -6    6   10      1.47      0.00
   -4    6   10     -1.92      0.00
   -2    6   10     -1.06      0.00
    0    6   10     -2.42      0.00
  -19    7   10     -0.97      0.00
  -17    7   10      0.12      0.00
  -15    7   10     -0.46      0.00
  -13    7   10     -0.87      0.00
  -11    7   10     -0.16      0.00
   -9    7   10     -1.97      0.00
   -7    7   10      0.17      0.00
   -5    7   10     -1.03      0.00
   -3    7   10     -1.69      0.00
   -1    7   10     -0.76      0.00
    1    7   10     -0.56      0.00
  -20    8   10      0.02      0.00
  -18    8   10      1.28      0.00
  -16    8   10      1.33      0.00
  -14    8   10      2.64      0.00
  -12    8   10      5.44      0.00
  -10    8   10      4.11      0.00
   -8    8   10     -0.01      0.00
   -6    8   10     -1.15      0.00
   -4    8   10     -1.89      0.00
   -2    8   10     -0.56      0.00
    0    8   10     -1.15      0.00
  -19    9   10     -2.56      0.00
  -17    9   10      0.34      0.00
  -15    9   10      0.40      0.00
  -13    9   10     -3.56      0.00
  -11    9   10     -3.66      0.00
   -9    9   10     -7.12      0.00
   -7    9   10     -1.42      0.00
   -5    9   10     -1.09      0.00
   -3    9   10     -4.59      0.00
   -1    9   10     -2.85      0.00
  -18   10   10     -0.45      0.00
  -16   10   10     -1.99      0.00
  -14   10   10      1.88      0.00
  -12   10   10      3.27      0.00
  -10   10   10      4.40      0.00
   -8   10   10      2.21      0.00
   -6   10   10      0.83      0.00
   -4   10   10     -1.89      0.00
   -2   10   10      1.78      0.00
    0   10   10      2.81      0.00
  -19   11   10     -1.93      0.00
  -17   11   10     -2.03      0.00
  -15   11   10     -0.43      0.00
  -13   11   10      1.45      0.00
  -11   11   10      4.60      0.00
   -9   11   10     -0.45      0.00
   -7   11   10     -1.17      0.00
   -5   11   10     -0.79      0.00
   -3   11   10      0.51      0.00
   -1   11   10     -0.18      0.00
  -18   12   10     -0.55      0.00
  -16   12   10     -0.42      0.00
  -14   12   10     -1.00      0.00
  -12   12   10     -1.50      0.00
  -10   12   10      1.07      0.00
   -8   12   10     -1.18      0.00
   -6   12   10      0.36      0.00
   -4   12   10     -0.25      0.00
   -2   12   10     -0.89      0.00
  -17   13   10     -1.01      0.00
  -15   13   10      1.09      0.00
  -13   13   10      0.69      0.00
  -11   13   10      0.69      0.00
   -9   13   10     -3.45      0.00
   -7   13   10     -2.68      0.00
   -5   13   10     -1.93      0.00
   -3   13   10     -1.51      0.00
  -16   14   10     -2.60      0.00
  -14   14   10     -1.40      0.00
  -12   14   10     -1.06      0.00
  -10   14   10     -3.06      0.00
   -8   14   10      0.22      0.00
   -6   14   10     -1.42      0.00
   -4   14   10     -4.24      0.00
  -15   15   10     -2.87      0.00
  -13   15   10     -2.68      0.00
  -11   15   10     -0.57      0.00
   -9   15   10     -1.69      0.00
   -7   15   10     -1.75      0.00
   -5   15   10      3.45      0.00
  -14   16   10      0.93      0.00
  -12   16   10      0.98      0.00
  -10   16   10     -0.32      0.00
   -8   16   10      0.38      0.00
   -6   16   10     -0.29      0.00
  -11   17   10     -2.50      0.00
   -9   17   10     -1.26      0.00
  -20    0   11     -3.18      0.00
  -18    0   11     -1.83      0.00
  -16    0   11     -0.57      0.00
  -14    0   11    -11.45      0.00
  -12    0   11    -21.99      0.00
  -10    0   11    -17.65      0.00
   -8    0   11     -9.24      0.00
   -6    0   11     -1.48      0.00
   -4    0   11     -3.89      0.00
   -2    0   11     -7.50      0.00
  -21    1   11      2.32      0.00
  -19    1   11     -0.54      0.00
  -17    1   11     -0.48      0.00
  -15    1   11      0.59      0.00
  -13    1   11      7.95      0.00
  -11    1   11      9.13      0.00
   -9    1   11      7.63      0.00
   -7    1   11      0.56      0.00
   -5    1   11     -4.07      0.00
   -3    1   11     -3.18      0.00
   -1    1   11      2.57      0.00
  -20    2   11     -0.81      0.00
  -18    2   11     -1.48      0.00
  -16    2   11      3.12      0.00
  -14    2   11      3.54      0.00
  -12    2   11     -2.41      0.00
  -10    2   11     -1.89      0.00
   -8    2   11     -2.49      0.00
   -6    2   11     -2.61      0.00
   -4    2   11     -0.26      0.00
   -2    2   11      1.91      0.00
  -21    3   11      1.59      0.00
  -19    3   11      0.43      0.00
  -17    3   11      2.75      0.00
  -15    3   11     -1.11      0.00
  -13    3   11     -1.65      0.00
  -11    3   11     -0.30      0.00
   -9    3   11      3.17      0.00
   -7    3   11      2.28      0.00
   -5    3   11     -2.43      0.00
   -3    3   11     -3.10      0.00
   -1    3   11     -0.11      0.00
  -20    4   11     -2.04      0.00
  -18    4   11     -3.61      0.00
  -16    4   11     -1.40      0.00
  -14    4   11      4.01      0.00
  -12    4   11      3.81      0.00
  -10    4   11      1.63      0.00
   -8    4   11      0.48      0.00
   -6    4   11     -1.83      0.00
   -4    4   11     -2.69      0.00
   -2    4   11      0.97      0.00
  -19    5   11     -0.22      0.00
  -17    5   11      1.55      0.00
  -15    5   11      0.95      0.00
  -13    5   11      0.26      0.00
  -11    5   11     -0.44      0.00
   -9    5   11      1.20      0.00
   -7    5   11     -1.31      0.00
   -5    5   11     -2.90      0.00
   -3    5   11      1.39      0.00
   -1    5   11      1.16      0.00
  -20    6   11      0.33      0.00
  -18    6   11     -0.51      0.00
  -16    6   11      2.18      0.00
  -14    6   11      3.06      0.00
  -12    6   11      2.97      0.00
  -10    6   11      1.65      0.00
   -8    6   11      1.17      0.00
   -6    6   11     -1.30      0.00
   -4    6   11     -2.22      0.00
   -2    6   11      1.79      0.00
  -19    7   11      0.86      0.00
  -17    7   11      1.33      0.00
  -15    7   11      0.95      0.00
  -13    7   11      0.51      0.00
  -11    7   11      0.41      0.00
   -9    7   11      0.78      0.00
   -7    7   11      0.47      0.00
   -5    7   11     -2.32      0.00
   -3    7   11      1.07      0.00
  -18    8   11     -2.81      0.00
  -16    8   11     -0.06      0.00
  -14    8   11     -2.26      0.00
  -12    8   11     -2.91      0.00
  -10    8   11     -2.74      0.00
   -8    8   11      1.56      0.00
   -6    8   11     -1.08      0.00
   -4    8   11     -1.82      0.00
   -2    8   11      2.66      0.00
  -19    9   11     -0.88      0.00
  -17    9   11     -0.57      0.00
  -15    9   11      3.92      0.00
  -13    9   11      4.02      0.00
  -11    9   11      5.02      0.00
   -9    9   11      1.89      0.00
   -7    9   11      0.33      0.00
   -5    9   11      0.53      0.00
   -3    9   11      4.02      0.00
  -18   10   11     -1.27      0.00
  -16   10   11      0.56      0.00
  -14   10   11     -3.01      0.00
  -12   10   11     -1.57      0.00
  -10   10   11     -3.96      0.00
   -8   10   11     -0.90      0.00
   -6   10   11     -0.13      0.00
   -4   10   11     -1.13      0.00
  -17   11   11      0.50      0.00
  -15   11   11      1.19      0.00
  -13   11   11     -2.73      0.00
  -11   11   11     -1.03      0.00
   -9   11   11      0.09      0.00
   -7   11   11      2.15      0.00
   -5   11   11     -1.96      0.00
  -16   12   11      1.83      0.00
  -14   12   11      2.11      0.00
  -12   12   11      1.74      0.00
  -10   12   11     -0.96      0.00
   -8   12   11      2.78      0.00
   -6   12   11     -0.16      0.00
  -15   13   11     -0.36      0.00
  -13   13   11      0.12      0.00
  -11   13   11      1.16      0.00
   -9   13   11      1.27      0.00
   -7   13   11      2.29      0.00
  -14   14   11      0.63      0.00
  -12   14   11      3.68      0.00
  -10   14   11     -0.02      0.00
   -8   14   11      0.39      0.00
  -11   15   11     -1.95      0.00
  -20    0   12      1.02      0.00
  -18    0   12      2.03      0.00
  -16    0   12      7.77      0.00
  -14    0   12     16.07      0.00
  -12    0   12     15.77      0.00
  -10    0   12     12.76      0.00
   -8    0   12      3.45      0.00
   -6    0   12     -1.02      0.00
   -4    0   12      0.61      0.00
  -19    1   12      0.53      0.00
  -17    1   12      3.38      0.00
  -15    1   12     -0.62      0.00
  -13    1   12     -5.22      0.00
  -11    1   12     -3.20      0.00
   -9    1   12     -2.67      0.00
   -7    1   12      0.03      0.00
   -5    1   12      0.57      0.00
  -20    2   12      0.85      0.00
  -18    2   12      1.32      0.00
  -16    2   12     -0.37      0.00
  -14    2   12      2.42      0.00
  -12    2   12      3.32      0.00
  -10    2   12      5.80      0.00
   -8    2   12      4.66      0.00
   -6    2   12     -0.61      0.00
   -4    2   12     -4.16      0.00
  -19    3   12     -1.90      0.00
  -17    3   12      1.67      0.00
  -15    3   12      5.00      0.00
  -13    3   12      2.83      0.00
  -11    3   12      0.74      0.00
   -9    3   12     -1.73      0.00
   -7    3   12     -1.91      0.00
   -5    3   12     -0.41      0.00
  -18    4   12      4.35      0.00
  -16    4   12      1.43      0.00
  -14    4   12     -1.50      0.00
  -12    4   12     -1.44      0.00
  -10    4   12      0.97      0.00
   -8    4   12      0.35      0.00
   -6    4   12     -2.18      0.00
   -4    4   12     -2.00      0.00
  -19    5   12     -0.17      0.00
  -17    5   12      1.04      0.00
  -15    5   12      2.62      0.00
  -13    5   12      2.81      0.00
  -11    5   12      1.65      0.00
   -9    5   12      3.33      0.00
   -7    5   12      2.33      0.00
   -5    5   12     -2.31      0.00
  -18    6   12      0.31      0.00
  -16    6   12     -1.27      0.00
  -14    6   12     -2.34      0.00
  -12    6   12     -1.78      0.00
  -10    6   12     -1.09      0.00
   -8    6   12     -1.51      0.00
   -6    6   12     -1.68      0.00
  -17    7   12      2.06      0.00
  -15    7   12      1.68      0.00
  -13    7   12      0.52      0.00
  -11    7   12     -1.52      0.00
   -9    7   12     -1.17      0.00
   -7    7   12     -0.51      0.00
   -5    7   12     -1.24      0.00
  -18    8   12      2.98      0.00
  -16    8   12      2.79      0.00
  -14    8   12      1.60      0.00
  -12    8   12      3.01      0.00
  -10    8   12     -0.24      0.00
   -8    8   12     -0.81      0.00
   -6    8   12      0.95      0.00
  -17    9   12      1.35      0.00
  -15    9   12     -2.88      0.00
  -13    9   12     -2.57      0.00
  -11    9   12     -2.10      0.00
   -9    9   12     -0.75      0.00
   -7    9   12     -1.22      0.00
  -16   10   12      3.83      0.00
  -14   10   12      0.56      0.00
  -12   10   12      2.32      0.00
  -10   10   12      0.94      0.00
   -8   10   12     -0.48      0.00
  -15   11   12      0.40      0.00
  -13   11   12      1.88      0.00
  -11   11   12     -0.14      0.00
   -9   11   12     -2.18      0.00
  -12   12   12      0.76      0.00
  -18    0   13     -1.55      0.00
  -16    0   13     -8.56      0.00
  -14    0   13     -9.88      0.00
  -12    0   13     -6.15      0.00
  -17    1   13     -0.53      0.00
  -15    1   13      2.31      0.00
  -13    1   13      3.97      0.00
  -11    1   13      4.65      0.00
  -18    2   13      1.72      0.00
  -16    2   13     -0.44      0.00
  -14    2   13     -1.42      0.00
  -12    2   13     -1.42      0.00
  -10    2   13     -5.98      0.00
   -8    2   13     -5.34      0.00
  -17    3   13     -2.89      0.00
  -15    3   13     -3.37      0.00
  -13    3   13     -0.34      0.00
  -11    3   13      2.57      0.00
   -9    3   13      0.26      0.00
  -16    4   13     -0.24      0.00
  -14    4   13      0.99      0.00
  -12    4   13      0.75      0.00
  -10    4   13     -1.20      0.00
  -17    5   13     -0.73      0.00
  -15    5   13     -2.88      0.00
  -13    5   13     -1.78      0.00
  -11    5   13     -2.55      0.00
   -9    5   13     -6.12      0.00
  -16    6   13      1.97      0.00
  -14    6   13      1.93      0.00
  -12    6   13      1.55      0.00
  -10    6   13      1.14      0.00
  -15    7   13     -1.39      0.00
  -13    7   13      1.86      0.00
  -11    7   13      2.64      0.00
  -18    0    1     -2.19      0.00
  -10    0   13     -5.34      0.00
   -9    1   13     -0.98      0.00
    0    0    0      0.00      0.00
# SQUEEZE RESULTS
# Note: Data are Listed for all Voids in the P1 Unit Cell
# i.e. Centre of Gravity, Solvent Accessible Volume,
# Recovered number of Electrons in the Void and
# Details about the Squeezed Material
loop_
  _platon_squeeze_void_nr
  _platon_squeeze_void_average_x
  _platon_squeeze_void_average_y
  _platon_squeeze_void_average_z
  _platon_squeeze_void_volume
  _platon_squeeze_void_count_electrons
  _platon_squeeze_void_content
   1 -0.086 -0.011 -0.199      1029       380 ' '
_platon_squeeze_details
(replace by semicolon in column 1 when used as .sqf)
TITL c2m in C2/m
CELL   16.7670   19.0470   10.2480     90.00    127.04     90.00
SPGR C2/m
# Solvent Accessible Volume =    1044.7
# Electrons Found in S.A.V. =     379.2
# Note: Atoms in Void as Cxxx and Qxxx all others
C101 1.000 0.500 0.500 !       6.77 eA-3
C102 1.000 0.266 0.502 !       5.38 eA-3
C103 1.000 0.391 0.502 !       5.30 eA-3
C104 0.411 0.123 0.403 !       4.66 eA-3
C105 0.907 0.507 0.406 !       3.71 eA-3
C106 0.500 0.499 0.563 !       3.63 eA-3
C107 0.917 0.301 0.406 !       3.42 eA-3
C108 0.513 0.496 0.875 !       3.31 eA-3
C109 1.000 0.188 0.493 !       3.28 eA-3
C110 0.502 0.501 0.719 !       3.04 eA-3
C111 0.409 0.496 0.969 !       2.56 eA-3
C112 0.418 0.506 0.563 !       2.36 eA-3
C113 0.594 0.498 0.750 !       2.21 eA-3
C114 0.069 0.012 0.047 !       1.93 eA-3
C115 0.591 0.502 0.156 !       1.92 eA-3
C116 0.588 0.507 0.563 !       1.74 eA-3
C117 0.404 0.500 0.375 !       1.73 eA-3
Q118 1.000 0.465 0.826 !       1.72 eA-3
C119 0.679 0.499 0.094 !       1.67 eA-3
C120 0.500 0.124-0.006 !       1.65 eA-3
C121 0.558 0.504 0.250 !       1.54 eA-3
C122 0.863 0.501 0.313 !       1.33 eA-3
Q123 0.114 0.408 0.295 !       1.30 eA-3
Q124 0.387 0.207 0.691 !       1.24 eA-3
C125 1.000 0.094 0.505 !       1.09 eA-3
Q126 0.938 0.500 0.719 !       1.08 eA-3
Q127 0.719 0.375 0.459 !       1.07 eA-3
Q128 0.198 0.454 0.027 !       1.01 eA-3
Q129 0.925 0.497 0.844 !       0.91 eA-3
Q130 0.763 0.346 0.758 !       0.88 eA-3
Q131 0.705 0.360 0.939 !       0.88 eA-3
C132 0.063 0.060 0.603 !       0.87 eA-3
C133 0.463 0.121 0.363 !       0.85 eA-3
C134 0.963 0.403 0.387 !       0.85 eA-3
Q135 0.667 0.310 0.302 !       0.84 eA-3
Q136 0.593 0.044 0.084 !       0.84 eA-3
Q137 0.203 0.431 0.429 !       0.83 eA-3
Q138 0.933 0.504 0.313 !       0.83 eA-3
Q139 0.510 0.293 0.212 !       0.82 eA-3
C140 0.836 0.390 0.314 !       0.79 eA-3
Q141 0.299 0.496 0.969 !       0.79 eA-3
Q142 0.154 0.034 0.841 !       0.77 eA-3
Q143 0.326 0.310 0.131 !       0.77 eA-3
Q144 0.923 0.937 1.006 !       0.77 eA-3
Q145 0.423 0.437 0.006 !       0.77 eA-3
Q146 0.615 0.185 0.951 !       0.75 eA-3
Q147 0.739 0.322 0.714 !       0.74 eA-3
Q148 0.686 0.121 0.375 !       0.72 eA-3
Q149 0.483 0.041 0.876 !       0.72 eA-3
Q150 0.843 0.364 0.280 !       0.72 eA-3
Q151 0.235 0.370 0.104 !       0.72 eA-3
Q152 0.672 0.156 0.049 !       0.72 eA-3
Q153 0.888 0.253 0.745 !       0.71 eA-3
Q154 0.075 0.081 0.955 !       0.69 eA-3
Q155 0.265 0.129 0.897 !       0.69 eA-3
Q156 0.908 0.202 0.717 !       0.68 eA-3
Q157 0.078 0.461 0.203 !       0.67 eA-3
Q158 0.719 0.192 0.056 !       0.67 eA-3
C159 0.328 0.492 0.438 !       0.67 eA-3
Q160 0.731 0.169 0.102 !       0.65 eA-3
Q161 0.658 0.191 0.641 !       0.65 eA-3
Q162 0.660 0.344 0.116 !       0.64 eA-3
Q163 0.714 0.421 0.168 !       0.63 eA-3
Q164 0.919 0.173 0.426 !       0.63 eA-3
Q165 0.313 0.082 0.699 !       0.63 eA-3
Q166 0.127 0.279 0.719 !       0.62 eA-3
C167 0.998 0.063 0.593 !       0.62 eA-3
Q168 0.782 0.149 0.600 !       0.62 eA-3
Q169 0.365 0.468 0.447 !       0.61 eA-3
Q170 0.808 0.189 0.532 !       0.61 eA-3
Q171 0.394 0.452 0.663 !       0.61 eA-3
Q172 0.938 0.279 0.570 !       0.61 eA-3
Q173 0.982 0.157 0.064 !       0.61 eA-3
Q174 0.047 0.408 0.373 !       0.61 eA-3
Q175 0.999 0.329 0.919 !       0.61 eA-3
C176 0.675 0.493 0.219 !       0.60 eA-3
Q177 0.670 0.184 0.974 !       0.60 eA-3
Q178 0.078 0.104 0.589 !       0.60 eA-3
Q179 0.784 0.151 0.329 !       0.59 eA-3
Q180 0.329 0.341 0.629 !       0.59 eA-3
Q181 0.984 0.494 0.875 !       0.58 eA-3
Q182 0.664 0.065 0.694 !       0.58 eA-3
Q183 0.382 0.107 0.276 !       0.58 eA-3
Q184 0.343 0.345 0.435 !       0.58 eA-3
Q185 0.779 0.434 0.752 !       0.58 eA-3
C186 0.647 0.088 0.647 !       0.58 eA-3
Q187 0.147 0.432 0.603 !       0.58 eA-3
Q188 0.159 0.281 0.848 !       0.57 eA-3
Q189 0.159 0.505 0.938 !       0.56 eA-3
Q190 0.669 0.158 0.587 !       0.56 eA-3
Q191 0.910 0.430 0.816 !       0.56 eA-3
Q192 0.136 0.220 0.698 !       0.56 eA-3
Q193 0.182 0.408 0.014 !       0.56 eA-3
Q194 0.326 0.372 0.024 !       0.56 eA-3
Q195 0.297 0.219 0.620 !       0.55 eA-3
Q196 0.592 0.670 0.576 !       0.55 eA-3
Q197 0.802 0.495 0.781 !       0.55 eA-3
Q198 0.737 0.378 0.176 !       0.55 eA-3
C199 0.742 0.501 0.187 !       0.54 eA-3
(replace by semicolon in column 1 when used as .sqf)
;
_shelx_fab_checksum              92483
